# Supplementary material for: The repertoire of testicular extracellular vesicle cargoes and their involvement in inter-compartmental communication associated with spermatogenesis
Source: BMC Biol. 2022 Mar 29;20:78. doi: 10.1186/s12915-022-01268-5 (PMC8966158; doi:10.1186/s12915-022-01268-5)
Supplement: Supplementary file 2 — Additional file 2: Table S1. List of proteins identified in testicular EVs. [file 12915_2022_1268_MOESM2_ESM.xlsx]

## Sheet: Sheet1
Protein Group	Protein ID	Protein name	Protein accession	Accession	Gene name	Description	Sample 1_ -10lgP	Sample 1 _#Unique	Sample 2_ -10lgP	Sample 2 _#Unique	Average #Unique
2	3	HYEP	Q9D379	sp|Q9D379|HYEP_MOUSE	Ephx1	Epoxide hydrolase 1 OS=Mus musculus GN=Ephx1 PE=1 SV=2	323.52	89	296.02	54	71.5
1	18	GTR3	P32037	sp|P32037|GTR3_MOUSE	Slc2a3	Solute carrier family 2 facilitated glucose transporter member 3 OS=Mus musculus GN=Slc2a3 PE=1 SV=1	297.04	68	322.57	65	66.5
3	5	VDAC2	Q60930	sp|Q60930|VDAC2_MOUSE	Vdac2	Voltage-dependent anion-selective channel protein 2 OS=Mus musculus GN=Vdac2 PE=1 SV=2	319.97	66	250.2	25	45.5
4	9	MTCH2	Q791V5	sp|Q791V5|MTCH2_MOUSE	Mtch2	Mitochondrial carrier homolog 2 OS=Mus musculus GN=Mtch2 PE=1 SV=1	277.4	44	252.68	28	36
7	13	MCAT	Q9Z2Z6	sp|Q9Z2Z6|MCAT_MOUSE	Slc25a20	Mitochondrial carnitine/acylcarnitine carrier protein OS=Mus musculus GN=Slc25a20 PE=1 SV=1	245.04	42	182.76	26	34
25	23	PTHD3	Q0EEE2	sp|Q0EEE2|PTHD3_MOUSE	Ptchd3	Patched domain-containing protein 3 OS=Mus musculus GN=Ptchd3 PE=1 SV=1	200.51	27	246.21	32	29.5
101	61	PSB1	O09061	sp|O09061|PSB1_MOUSE	Psmb1	Proteasome subunit beta type-1 OS=Mus musculus GN=Psmb1 PE=1 SV=1	153.75	11	311.59	48	29.5
15	21	NICA	P57716	sp|P57716|NICA_MOUSE	Ncstn	Nicastrin OS=Mus musculus GN=Ncstn PE=1 SV=3	248.61	30	251.38	28	29
5	14	VDAV3	Q60931	sp|Q60931|VDAC3_MOUSE	Vdac3	Voltage-dependent anion-selective channel protein 3 OS=Mus musculus GN=Vdac3 PE=1 SV=1	278.68	45	189.29	11	28
65	71	PSB5	O55234	sp|O55234|PSB5_MOUSE	Psmb5	Proteasome subunit beta type-5 OS=Mus musculus GN=Psmb5 PE=1 SV=3	201.48	14	310.8	40	27
75	177	PSB2	Q9R1P3	sp|Q9R1P3|PSB2_MOUSE	Psmb2	Proteasome subunit beta type-2 OS=Mus musculus GN=Psmb2 PE=1 SV=1	121.93	8	271.69	45	26.5
85	74	HNRL1	Q8VDM6	sp|Q8VDM6|HNRL1_MOUSE	Hnrnpul1	Heterogeneous nuclear ribonucleoprotein U-like protein 1 OS=Mus musculus GN=Hnrnpul1 PE=1 SV=1	125.71	10	266.89	40	25
11	157	CYB5B	Q9CQX2	sp|Q9CQX2|CYB5B_MOUSE	Cyb5b	Cytochrome b5 type B OS=Mus musculus GN=Cyb5b PE=1 SV=1	270.52	26	275.34	22	24
10	33	STOM	P54116	sp|P54116|STOM_MOUSE	Stom	Erythrocyte band 7 integral membrane protein OS=Mus musculus GN=Stom PE=1 SV=3	226.49	16	259.34	27	21.5
20	29	F7A8H6	F7A8H6	F7A8H6|F7A8H6_MOUSE	Gpx4	Glutathione peroxidase OS=Mus musculus GN=Gpx4 PE=1 SV=1	243.08	24	220.46	18	21
20	32	GPX41	O70325	sp|O70325|GPX41_MOUSE	Gpx4	Phospholipid hydroperoxide glutathione peroxidase mitochondrial OS=Mus musculus GN=Gpx4 PE=1 SV=4	243.08	24	220.46	18	21
18	20	SAM50	Q8BGH2	sp|Q8BGH2|SAM50_MOUSE	Samm50	Sorting and assembly machinery component 50 homolog OS=Mus musculus GN=Samm50 PE=1 SV=1	236.88	26	165.69	12	19
27	62	COX1	P00397	sp|P00397|COX1_MOUSE	Mtco1	Cytochrome c oxidase subunit 1 OS=Mus musculus GN=Mtco1 PE=1 SV=2	205.29	21	177.71	15	18
17	112	COX2	P00405	sp|P00405|COX2_MOUSE	Mtco2	Cytochrome c oxidase subunit 2 OS=Mus musculus GN=Mtco2 PE=1 SV=1	213.74	18	211.26	18	18
31	36	G5E8I2	G5E8I2	G5E8I2|G5E8I2_MOUSE	Slc9b1	RIKEN cDNA 4933425K02 isoform CRA_a OS=Mus musculus GN=Slc9b1 PE=4 SV=1	241.13	19	223.86	17	18
258	202	PSA4	Q9R1P0	sp|Q9R1P0|PSA4_MOUSE	Psma4	Proteasome subunit alpha type-4 OS=Mus musculus GN=Psma4 PE=1 SV=1	159.22	5	277.62	31	18
38	34	ACE	P09470	sp|P09470|ACE_MOUSE	Ace	Angiotensin-converting enzyme OS=Mus musculus GN=Ace PE=1 SV=3	164.21	17	203.73	16	16.5
28	54	MPCP	Q8VEM8	sp|Q8VEM8|MPCP_MOUSE	Slc25a3	Phosphate carrier protein mitochondrial OS=Mus musculus GN=Slc25a3 PE=1 SV=1	201.01	18	152.24	15	16.5
30	165	SURF4	Q64310	sp|Q64310|SURF4_MOUSE	Surf4	Surfeit locus protein 4 OS=Mus musculus GN=Surf4 PE=1 SV=1	199.32	19	171.94	14	16.5
14	83	MOT2	O70451	sp|O70451|MOT2_MOUSE	Slc16a7	Monocarboxylate transporter 2 OS=Mus musculus GN=Slc16a7 PE=1 SV=1	204.21	19	186.39	13	16
40	60	SYPL1	O09117	sp|O09117|SYPL1_MOUSE	Sypl1	Synaptophysin-like protein 1 OS=Mus musculus GN=Sypl1 PE=1 SV=2	147.18	13	211.39	19	16
139	168	PSB3	Q9R1P1	sp|Q9R1P1|PSB3_MOUSE	Psmb3	Proteasome subunit beta type-3 OS=Mus musculus GN=Psmb3 PE=1 SV=1	128.13	6	267.27	26	16
37	223	SMD1	P62315	sp|P62315|SMD1_MOUSE	Snrpd1	Small nuclear ribonucleoprotein Sm D1 OS=Mus musculus GN=Snrpd1 PE=1 SV=1	218.74	17	208.34	14	15.5
12	10	VDAC1	Q60932	sp|Q60932|VDAC1_MOUSE	Vdac1	Voltage-dependent anion-selective channel protein 1 OS=Mus musculus GN=Vdac1 PE=1 SV=3	251.18	29	111.41	2	15.5
19	204	COX41	P19783	sp|P19783|COX41_MOUSE	Cox4i1	Cytochrome c oxidase subunit 4 isoform 1 mitochondrial OS=Mus musculus GN=Cox4i1 PE=1 SV=2	177.51	14	192.64	16	15
23	28	TOM40	Q9QYA2	sp|Q9QYA2|TOM40_MOUSE	Tomm40	Mitochondrial import receptor subunit TOM40 homolog OS=Mus musculus GN=Tomm40 PE=1 SV=3	205.4	23	115.71	7	15
32	30	FACE1	Q80W54	sp|Q80W54|FACE1_MOUSE	Zmpste24	CAAX prenyl protease 1 homolog OS=Mus musculus GN=Zmpste24 PE=1 SV=2	190.17	19	148.23	11	15
45	44	CTL2	Q8BY89	sp|Q8BY89|CTL2_MOUSE	Slc44a2	Choline transporter-like protein 2 OS=Mus musculus GN=Slc44a2 PE=1 SV=2	200.16	18	129.77	10	14
34	27	STS	P50427	sp|P50427|STS_MOUSE	Sts	Steryl-sulfatase OS=Mus musculus GN=Sts PE=1 SV=1	210.5	19	129.33	8	13.5
24	234	E9Q9C5	E9Q9C5	E9Q9C5|E9Q9C5_MOUSE	Atp6v0c	V-type proton ATPase proteolipid subunit (Fragment) OS=Mus musculus GN=Atp6v0c PE=1 SV=1	169.22	15	134.11	11	13
24	235	VATL	P63082	sp|P63082|VATL_MOUSE	Atp6v0c	V-type proton ATPase 16 kDa proteolipid subunit OS=Mus musculus GN=Atp6v0c PE=1 SV=1	169.22	15	134.11	11	13
53	46	A0A0R4J0X7	A0A0R4J0X7	A0A0R4J0X7|A0A0R4J0X7_MOUSE	Gapdhs	Glyceraldehyde-3-phosphate dehydrogenase OS=Mus musculus GN=Gapdhs PE=1 SV=1	203.6	17	156.38	9	13
53	47	S4R2G5	S4R2G5	S4R2G5|S4R2G5_MOUSE	Gapdhs	Glyceraldehyde-3-phosphate dehydrogenase OS=Mus musculus GN=Gapdhs PE=1 SV=1	203.6	17	156.38	9	13
53	48	G3PT	Q64467	sp|Q64467|G3PT_MOUSE	Gapdhs	Glyceraldehyde-3-phosphate dehydrogenase testis-specific OS=Mus musculus GN=Gapdhs PE=1 SV=1	203.6	17	156.38	9	13
35	35	GDPD1	Q9CRY7	sp|Q9CRY7|GDPD1_MOUSE	Gdpd1	Glycerophosphodiester phosphodiesterase domain-containing protein 1 OS=Mus musculus GN=Gdpd1 PE=1 SV=1	201.95	19	130.04	7	13
72	77	Q8R2K3	Q8R2K3	Q8R2K3|Q8R2K3_MOUSE	Ssbp1	Single-stranded DNA binding protein 1 OS=Mus musculus GN=Ssbp1 PE=1 SV=1	181.35	13	201.48	12	12.5
54	56	AT2A2	O55143	sp|O55143|AT2A2_MOUSE	Atp2a2	Sarcoplasmic/endoplasmic reticulum calcium ATPase 2 OS=Mus musculus GN=Atp2a2 PE=1 SV=2	171.41	11	167.94	13	12
42	66	ENTP2	O55026	sp|O55026|ENTP2_MOUSE	Entpd2	Ectonucleoside triphosphate diphosphohydrolase 2 OS=Mus musculus GN=Entpd2 PE=1 SV=2	153.7	14	138.32	10	12
27	1011	PSA2	P49722	sp|P49722|PSA2_MOUSE	Psma2	Proteasome subunit alpha type-2 OS=Mus musculus GN=Psma2 PE=1 SV=3	31.3	1	228.94	23	12
29	94	BAF	O54962	sp|O54962|BAF_MOUSE	Banf1	Barrier-to-autointegration factor OS=Mus musculus GN=Banf1 PE=1 SV=1	184.92	15	139.51	8	11.5
47	95	AQP7	O54794	sp|O54794|AQP7_MOUSE	Aqp7	Aquaporin-7 OS=Mus musculus GN=Aqp7 PE=1 SV=1	175.74	16	154.21	7	11.5
55	96	K3W4Q8	K3W4Q8	K3W4Q8|K3W4Q8_MOUSE	Bsg	Basigin OS=Mus musculus GN=Bsg PE=1 SV=1	172.21	11	192.01	12	11.5
55	98	BASI	P18572	sp|P18572|BASI_MOUSE	Bsg	Basigin OS=Mus musculus GN=Bsg PE=1 SV=2	172.21	11	192.01	12	11.5
59	81	DPEP1	P31428	sp|P31428|DPEP1_MOUSE	Dpep1	Dipeptidase 1 OS=Mus musculus GN=Dpep1 PE=1 SV=2	205.5	14	171.61	9	11.5
114	82	O88325	O88325	O88325|O88325_MOUSE	Naglu	Alpha-N-acetylglucosaminidase OS=Mus musculus GN=Naglu PE=1 SV=1	116.92	8	205	15	11.5
142	308	4F2	P10852	sp|P10852|4F2_MOUSE	Slc3a2	4F2 cell-surface antigen heavy chain OS=Mus musculus GN=Slc3a2 PE=1 SV=1	119.13	7	202.64	16	11.5
118	196	DI3L2	Q8CI7	sp|Q8CI75|DI3L2_MOUSE	Dis3l2	DIS3-like exonuclease 2 OS=Mus musculus GN=Dis3l2 PE=1 SV=1	143.21	8	176.61	14	11
67	156	RUXE	P6230	sp|P62305|RUXE_MOUSE	Snrpe	Small nuclear ribonucleoprotein E OS=Mus musculus GN=Snrpe PE=1 SV=1	176.57	11	172.07	11	11
116	670	NUDBB	O09111	sp|O09111|NDUBB_MOUSE	Ndufb11	NADH dehydrogenase [ubiquinone] 1 beta subcomplex subunit 11 mitochondrial OS=Mus musculus GN=Ndufb11 PE=1 SV=2	135.24	7	174.78	14	10.5
50	45	TMM43	Q9DBS1	sp|Q9DBS1|TMM43_MOUSE	Tmem43	Transmembrane protein 43 OS=Mus musculus GN=Tmem43 PE=1 SV=1	204.82	15	154.37	6	10.5
128	87	E9Q035	E9Q035	E9Q035|E9Q035_MOUSE	Gm20425	Uncharacterized protein OS=Mus musculus GN=Gm20425 PE=4 SV=1	147.93	8	197.55	12	10
63	97	A3KGR9	A3KGR9	A3KGR9|A3KGR9_MOUSE	H13	Histocompatibility 13 (Fragment) OS=Mus musculus GN=H13 PE=1 SV=1	158.64	11	145.33	9	10
63	93	HM13	Q9D8V0	sp|Q9D8V0|HM13_MOUSE	Hm13	Minor histocompatibility antigen H13 OS=Mus musculus GN=Hm13 PE=1 SV=1	158.64	11	145.33	9	10
61	89	LAT2	Q9QXW9	sp|Q9QXW9|LAT2_MOUSE	Slc7a8	Large neutral amino acids transporter small subunit 2 OS=Mus musculus GN=Slc7a8 PE=1 SV=1	145.61	10	167.76	10	10
58	72	LAT1	Q9Z127	sp|Q9Z127|LAT1_MOUSE	Slc7a5	Large neutral amino acids transporter small subunit 1 OS=Mus musculus GN=Slc7a5 PE=1 SV=2	197.55	11	194.61	9	10
68	67	NU4M	P03911	sp|P03911|NU4M_MOUSE	Mtnd4	NADH-ubiquinone oxidoreductase chain 4 OS=Mus musculus GN=Mtnd4 PE=1 SV=1	131.52	9	121.97	10	9.5
22	225	NU5M	P03921	sp|P03921|NU5M_MOUSE	Mtnd5	NADH-ubiquinone oxidoreductase chain 5 OS=Mus musculus GN=Mtnd5 PE=1 SV=3	183.92	8	185.73	11	9.5
96	250	NRAM2	P49282	sp|P49282|NRAM2_MOUSE	Slc11a2	Natural resistance-associated macrophage protein 2 OS=Mus musculus GN=Slc11a2 PE=1 SV=2	140.45	9	164.64	10	9.5
99	99	DHCR7	O88455	sp|O88455|DHCR7_MOUSE	Dhcr7	7-dehydrocholesterol reductase OS=Mus musculus GN=Dhcr7 PE=1 SV=1	138.76	13	114.12	6	9.5
99	100	A0A140LIT2	A0A140LIT2	A0A140LIT2|A0A140LIT2_MOUSE	Dhcr7	7-dehydrocholesterol reductase OS=Mus musculus GN=Dhcr7 PE=1 SV=1	138.76	13	114.12	6	9.5
78	88	MBOA5	Q91V01	sp|Q91V01|MBOA5_MOUSE	Lpcat3	Lysophospholipid acyltransferase 5 OS=Mus musculus GN=Lpcat3 PE=1 SV=1	113.35	9	130	9	9
110	90	MYADM	O35682	sp|O35682|MYADM_MOUSE	Myadm	Myeloid-associated differentiation marker OS=Mus musculus GN=Myadm PE=1 SV=2	114.48	9	130.35	9	9
253	451	PSA1	Q9R1P4	sp|Q9R1P4|PSA1_MOUSE	Psma1	Proteasome subunit alpha type-1 OS=Mus musculus GN=Psma1 PE=1 SV=1	58.37	2	205.83	16	9
122	152	PSA7	Q9Z2U0	sp|Q9Z2U0|PSA7_MOUSE	Psma7	Proteasome subunit alpha type-7 OS=Mus musculus GN=Psma7 PE=1 SV=1	131.17	2	251.34	15	8.5
57	114	HACD3	Q8K2C9	sp|Q8K2C9|HACD3_MOUSE	Hacd3	Very-long-chain (3R)-3-hydroxyacyl-CoA dehydratase 3 OS=Mus musculus GN=Hacd3 PE=1 SV=2	151.83	11	113.04	5	8
123	254	SCRB2	O35114	sp|O35114|SCRB2_MOUSE	Scarb2	Lysosome membrane protein 2 OS=Mus musculus GN=Scarb2 PE=1 SV=3	92.84	5	162.02	11	8
70	236	H3BJ78	H3BJ78	H3BJ78|H3BJ78_MOUSE	Syngr2	Synaptogyrin-2 (Fragment) OS=Mus musculus GN=Syngr2 PE=4 SV=1	137.96	8	144.13	8	8
70	237	H3BIZ8	H3BIZ8	H3BIZ8|H3BIZ8_MOUSE	Syngr2	Synaptogyrin 2 isoform CRA_b OS=Mus musculus GN=Syngr2 PE=4 SV=1	137.96	8	144.13	8	8
70	238	SNG2	O55101	sp|O55101|SNG2_MOUSE	Syngr2	Synaptogyrin-2 OS=Mus musculus GN=Syngr2 PE=2 SV=1	137.96	8	144.13	8	8
26	252	TMM97	Q8VD00	sp|Q8VD00|TMM97_MOUSE	Tmem97	Transmembrane protein 97 OS=Mus musculus GN=Tmem97 PE=1 SV=1	165.36	10	138.72	6	8
102	198	E9Q4P0	E9Q4P0	E9Q4P0|E9Q4P0_MOUSE	Kxd1	KxDL motif-containing protein 1 (Fragment) OS=Mus musculus GN=Kxd1 PE=1 SV=1	136.38	7	149.3	8	7.5
102	199	E9QNP0	E9QNP0	E9QNP0|E9QNP0_MOUSE	Kxd1	KxDL motif-containing protein 1 OS=Mus musculus GN=Kxd1 PE=1 SV=1	136.38	7	149.3	8	7.5
62	73	LDHC	P00342	sp|P00342|LDHC_MOUSE	Ldhc	L-lactate dehydrogenase C chain OS=Mus musculus GN=Ldhc PE=1 SV=2	180.53	10	147.94	5	7.5
44	76	F8WGB3	F8WGB3	F8WGB3|F8WGB3_MOUSE	Sdhc	Succinate dehydrogenase cytochrome b560 subunit mitochondrial OS=Mus musculus GN=Sdhc PE=1 SV=1	134.76	12	111.4	3	7.5
64	127	S22AL	Q9WTN6	sp|Q9WTN6|S22AL_MOUSE	Slc22a21	Solute carrier family 22 member 21 OS=Mus musculus GN=Slc22a21 PE=2 SV=1	156.36	8	152.41	7	7.5
83	137	SPP2B	Q3TD49	sp|Q3TD49|SPP2B_MOUSE	Sppl2b	Signal peptide peptidase-like 2B OS=Mus musculus GN=Sppl2b PE=1 SV=2	139.91	9	140.81	6	7.5
102	227	E9Q9J0	E9Q9J0	E9Q9J0|E9Q9J0_MOUSE	Uba52	Ubiquitin-60S ribosomal protein L40 (Fragment) OS=Mus musculus GN=Uba52 PE=1 SV=1	136.38	7	149.3	8	7.5
102	228	RL40	P62984	sp|P62984|RL40_MOUSE	Uba52	Ubiquitin-60S ribosomal protein L40 OS=Mus musculus GN=Uba52 PE=1 SV=2	136.38	7	149.3	8	7.5
195	129	AOC3	O70423	sp|O70423|AOC3_MOUSE	Aoc3	Membrane primary amine oxidase OS=Mus musculus GN=Aoc3 PE=1 SV=3	107.32	5	151.52	9	7
48	68	BSCL2	Q9Z2E9	sp|Q9Z2E9|BSCL2_MOUSE	Bscl2	Seipin OS=Mus musculus GN=Bscl2 PE=1 SV=2	176.6	13	27.45	1	7
48	69	A0A0R4J225	A0A0R4J225	A0A0R4J225|A0A0R4J225_MOUSE	Bscl2	Bernardinelli-Seip congenital lipodystrophy 2 homolog (Human) isoform CRA_a OS=Mus musculus GN=Bscl2 PE=1 SV=1	176.6	13	27.45	1	7
216	630	G3X922	G3X922	G3X922|G3X922_MOUSE	Dnajc13	DnaJ heat shock protein family (Hsp40) member C13 OS=Mus musculus GN=Dnajc13 PE=1 SV=1	77.51	2	160.82	12	7
216	631	D4AFX7	D4AFX7	D4AFX7|D4AFX7_MOUSE	Dnajc13	DnaJ heat shock protein family (Hsp40) member C13 OS=Mus musculus GN=Dnajc13 PE=1 SV=1	77.51	2	160.82	12	7
82	91	IPO5	Q8BKC5	sp|Q8BKC5|IPO5_MOUSE	Ipo5	Importin-5 OS=Mus musculus GN=Ipo5 PE=1 SV=3	163.93	11	99.89	3	7
21	110	AT1A1	Q8VDN2	sp|Q8VDN2|AT1A1_MOUSE	Atp1a1	Sodium/potassium-transporting ATPase subunit alpha-1 OS=Mus musculus GN=Atp1a1 PE=1 SV=1	179.07	7	168.86	6	6.5
192	372	VA0D1	P51863	sp|P51863|VA0D1_MOUSE	Atp6v0d1	V-type proton ATPase subunit d 1 OS=Mus musculus GN=Atp6v0d1 PE=1 SV=2	99.34	5	116.33	8	6.5
115	253	AT5F1	Q9CQQ7	sp|Q9CQQ7|AT5F1_MOUSE	Atp5f1	ATP synthase F(0) complex subunit B1 mitochondrial OS=Mus musculus GN=Atp5f1 PE=1 SV=1	91.43	5	112.83	8	6.5
74	113	D19L2	P0CW70	sp|P0CW70|D19L2_MOUSE	Dpy19l2	Probable C-mannosyltransferase DPY19L2 OS=Mus musculus GN=Dpy19l2 PE=1 SV=1	118.41	4	162.52	9	6.5
129	128	ERMP1	Q3UVK0	sp|Q3UVK0|ERMP1_MOUSE	Ermp1	Endoplasmic reticulum metallopeptidase 1 OS=Mus musculus GN=Ermp1 PE=1 SV=2	121.77	7	103.13	6	6.5
156	173	NPC1	O35604	sp|O35604|NPC1_MOUSE	Npc1	Niemann-Pick C1 protein OS=Mus musculus GN=Npc1 PE=1 SV=2	127.93	6	144.06	7	6.5
159	267	NPTN	P97300	sp|P97300|NPTN_MOUSE	Nptn	Neuroplastin OS=Mus musculus GN=Nptn PE=1 SV=3	108.15	7	102.83	6	6.5
51	59	SGMR1	O5524	sp|O55242|SGMR1_MOUSE	Sigmar1	Sigma non-opioid intracellular receptor 1 OS=Mus musculus GN=Sigmar1 PE=1 SV=1	168.57	10	142.15	3	6.5
90	125	F8VQC9	F8VQC9	F8VQC9|F8VQC9_MOUSE	Slc4a7	Anion exchange protein OS=Mus musculus GN=Slc4a7 PE=1 SV=1	119.77	10	137.44	3	6.5
176	109	ASM3B	P58242	sp|P58242|ASM3B_MOUSE	Smpdl3b	Acid sphingomyelinase-like phosphodiesterase 3b OS=Mus musculus GN=Smpdl3b PE=1 SV=1	122.1	6	145.18	7	6.5
105	430	A0A0A0MQM3	A0A0A0MQM3	A0A0A0MQM3|A0A0A0MQM3_MOUSE	Cyb5r3	NADH-cytochrome b5 reductase 3 (Fragment) OS=Mus musculus GN=Cyb5r3 PE=1 SV=6	151.75	7	149.74	5	6
105	431	NB5R3	Q9DCN2	sp|Q9DCN2|NB5R3_MOUSE	Cyb5r3	NADH-cytochrome b5 reductase 3 OS=Mus musculus GN=Cyb5r3 PE=1 SV=3	151.75	7	149.74	5	6
105	432	F2Z456	F2Z456	F2Z456|F2Z456_MOUSE	Cyb5r3	NADH-cytochrome b5 reductase OS=Mus musculus GN=Cyb5r3 PE=1 SV=1	151.75	7	149.74	5	6
46	155	AT1A4	Q9WV27	sp|Q9WV27|AT1A4_MOUSE	Atp1a4	Sodium/potassium-transporting ATPase subunit alpha-4 OS=Mus musculus GN=Atp1a4 PE=1 SV=3	160.24	6	147.14	6	6
166	220	FOLR1	P35846	sp|P35846|FOLR1_MOUSE	Folr1	Folate receptor alpha OS=Mus musculus GN=Folr1 PE=1 SV=2	130	6	123.57	6	6
103	166	HGNAT	Q3UDW8	sp|Q3UDW8|HGNAT_MOUSE	Hgsnat	Heparan-alpha-glucosaminide N-acetyltransferase OS=Mus musculus GN=Hgsnat PE=1 SV=2	123.02	6	123.51	6	6
137	175	Q8CDK8	Q8CDK8	Q8CDK8|Q8CDK8_MOUSE	Prom1	Prominin-1 OS=Mus musculus GN=Prom1 PE=1 SV=1	137.84	6	135.5	6	6
137	176	Q8R056	Q8R056	Q8R056|Q8R056_MOUSE	Prom1	Prom1 protein OS=Mus musculus GN=Prom1 PE=1 SV=1	137.84	6	135.5	6	6
88	303	S12A9	Q99MR3	sp|Q99MR3|S12A9_MOUSE	Slc12a9	Solute carrier family 12 member 9 OS=Mus musculus GN=Slc12a9 PE=1 SV=2	179.13	9	147.05	3	6
98	123	S41A1	Q8BJA2	sp|Q8BJA2|S41A1_MOUSE	Slc41a1	Solute carrier family 41 member 1 OS=Mus musculus GN=Slc41a1 PE=2 SV=1	132.14	6	115.6	6	6
93	126	CC50A	Q8VEK0	sp|Q8VEK0|CC50A_MOUSE	Tmem30a	Cell cycle control protein 50A OS=Mus musculus GN=Tmem30a PE=1 SV=1	180.88	7	151.26	5	6
124	446	SERC3	Q9QZI9	sp|Q9QZI9|SERC3_MOUSE	Serinc3	Serine incorporator 3 OS=Mus musculus GN=Serinc3 PE=1 SV=2	143.52	5	142.49	7	6
151	79	Q9ESU7	Q9ESU7	Q9ESU7|Q9ESU7_MOUSE	Slc1a5	Amino acid transporter OS=Mus musculus GN=Slc1a5 PE=1 SV=1	121.01	7	119.59	5	6
92	147	S29A1	Q9JIM1	sp|Q9JIM1|S29A1_MOUSE	Slc29a1	Equilibrative nucleoside transporter 1 OS=Mus musculus GN=Slc29a1 PE=1 SV=3	125.17	9	102.35	3	6
104	854	AT1B3	P97370	sp|P97370|AT1B3_MOUSE	Atp1b3	Sodium/potassium-transporting ATPase subunit beta-3 OS=Mus musculus GN=Atp1b3 PE=1 SV=1	127.02	5	141.71	6	5.5
154	149	A0A0A0MQC6	A0A0A0MQC6	A0A0A0MQC6|A0A0A0MQC6_MOUSE	5330417C22Rik	RIKEN cDNA 5330417C22 gene OS=Mus musculus GN=5330417C22Rik PE=1 SV=1	139.33	7	115.63	4	5.5
154	151	V9GWR8	V9GWR8	V9GWR8|V9GWR8_MOUSE	5330417C22Rik	RIKEN cDNA 5330417C22 gene (Fragment) OS=Mus musculus GN=5330417C22Rik PE=1 SV=1	139.33	7	115.63	4	5.5
81	342	ATRAP	Q9WVK0	sp|Q9WVK0|ATRAP_MOUSE	Agtrap	Type-1 angiotensin II receptor-associated protein OS=Mus musculus GN=Agtrap PE=1 SV=2	109.54	7	90.94	4	5.5
456	574	AL3A2	P47740	sp|P47740|AL3A2_MOUSE	Aldh3a2	Fatty aldehyde dehydrogenase OS=Mus musculus GN=Aldh3a2 PE=1 SV=2	52.67	2	184.05	9	5.5
456	575	B1AV77	B1AV77	B1AV77|B1AV77_MOUSE	Aldh3a2	Aldehyde dehydrogenase OS=Mus musculus GN=Aldh3a2 PE=1 SV=1	52.67	2	184.05	9	5.5
456	576	B1ATI0	B1ATI0	B1ATI0|B1ATI0_MOUSE	Aldh3a2	Aldehyde dehydrogenase OS=Mus musculus GN=Aldh3a2 PE=1 SV=1	52.67	2	184.05	9	5.5
87	186	CP17A	P27786	sp|P27786|CP17A_MOUSE	Cyp17a1	Steroid 17-alpha-hydroxylase/17 20 lyase OS=Mus musculus GN=Cyp17a1 PE=1 SV=1	163.73	9	53.78	2	5.5
71	251	DAD1	P61804	sp|P61804|DAD1_MOUSE	Dad1	Dolichyl-diphosphooligosaccharide--protein glycosyltransferase subunit DAD1 OS=Mus musculus GN=Dad1 PE=1 SV=3	142.92	7	116.67	4	5.5
120	1076	FA24A	Q8CF27	sp|Q8CF27|FA24A_MOUSE	Fam24a	Protein FAM24A OS=Mus musculus GN=Fam24a PE=3 SV=1	142.35	6	109	5	5.5
79	50	3BHS6	O35469	sp|O35469|3BHS6_MOUSE	Hsd3b6	3 beta-hydroxysteroid dehydrogenase/Delta 5-->4-isomerase type 6 OS=Mus musculus GN=Hsd3b6 PE=1 SV=4	159.82	7	124.04	4	5.5
154	148	K1324	A2AFS3	sp|A2AFS3|K1324_MOUSE	Kiaa1324	UPF0577 protein KIAA1324 OS=Mus musculus GN=Kiaa1324 PE=1 SV=1	139.33	7	115.63	4	5.5
174	162	PLB1	Q3TTY0	sp|Q3TTY0|PLB1_MOUSE	Plb1	Phospholipase B1 membrane-associated OS=Mus musculus GN=Plb1 PE=1 SV=2	140.43	7	91.1	4	5.5
133	180	PLPP1	Q61469	sp|Q61469|PLPP1_MOUSE	Plpp1	Phospholipid phosphatase 1 OS=Mus musculus GN=Plpp1 PE=1 SV=1	100.67	6	107.02	5	5.5
89	70	PLPP3	Q99JY8	sp|Q99JY8|PLPP3_MOUSE	Plpp3	Phospholipid phosphatase 3 OS=Mus musculus GN=Plpp3 PE=1 SV=1	161.14	9	108.73	2	5.5
169	182	PSA7L	Q9CWH	sp|Q9CWH6|PSA7L_MOUSE	Psma8	Proteasome subunit alpha type-7-like OS=Mus musculus GN=Psma8 PE=1 SV=1	125.78	2	236.01	9	5.5
268	232	LG3BP	Q07797	sp|Q07797|LG3BP_MOUSE	Lgals3bp	Galectin-3-binding protein OS=Mus musculus GN=Lgals3bp PE=1 SV=1	121.05	4	138.78	7	5.5
41	42	ADT2	P51881	sp|P51881|ADT2_MOUSE	Slc25a5	ADP/ATP translocase 2 OS=Mus musculus GN=Slc25a5 PE=1 SV=3	165.69	9	100.02	2	5.5
152	138	ABCA1	P41233	sp|P41233|ABCA1_MOUSE	Abca1	ATP-binding cassette sub-family A member 1 OS=Mus musculus GN=Abca1 PE=1 SV=4	135.04	6	99.33	4	5
150	317	ABCA5	Q8K448	sp|Q8K448|ABCA5_MOUSE	Abca5	ATP-binding cassette sub-family A member 5 OS=Mus musculus GN=Abca5 PE=1 SV=2	122.87	4	144.96	6	5
148	255	PLCC	Q9D517	sp|Q9D517|PLCC_MOUSE	Agpat3	1-acyl-sn-glycerol-3-phosphate acyltransferase gamma OS=Mus musculus GN=Agpat3 PE=1 SV=2	123.78	8	38.89	2	5
135	103	VPP2	P15920	sp|P15920|VPP2_MOUSE	Atp6v0a2	V-type proton ATPase 116 kDa subunit a isoform 2 OS=Mus musculus GN=Atp6v0a2 PE=1 SV=2	110.76	5	101.9	5	5
209	542	CAV1	P49817	sp|P49817|CAV1_MOUSE	Cav1	Caveolin-1 OS=Mus musculus GN=Cav1 PE=1 SV=1	105.76	4	141.57	6	5
167	154	FADS2	Q9Z0R9	sp|Q9Z0R9|FADS2_MOUSE	Fads2	Fatty acid desaturase 2 OS=Mus musculus GN=Fads2 PE=1 SV=1	109	6	81.81	4	5
127	387	GDPD4	Q3TT99	sp|Q3TT99|GDPD4_MOUSE	Gdpd4	Glycerophosphodiester phosphodiesterase domain-containing protein 4 OS=Mus musculus GN=Gdpd4 PE=2 SV=1	121.46	5	139.58	5	5
190	171	ODFP1	Q61999	sp|Q61999|ODFP1_MOUSE	Odf1	Outer dense fiber protein 1 OS=Mus musculus GN=Odf1 PE=2 SV=1	100.47	7	81.82	3	5
190	172	A6H656	A6H656	A6H656|A6H656_MOUSE	Odf1	Odf1 protein OS=Mus musculus GN=Odf1 PE=2 SV=1	100.47	7	81.82	3	5
143	269	GTR5	Q9WV38	sp|Q9WV38|GTR5_MOUSE	Slc2a5	Solute carrier family 2 facilitated glucose transporter member 5 OS=Mus musculus GN=Slc2a5 PE=1 SV=2	93.9	5	92.76	5	5
100	135	STT3B	Q3TDQ1	sp|Q3TDQ1|STT3B_MOUSE	Stt3b	Dolichyl-diphosphooligosaccharide--protein glycosyltransferase subunit STT3B OS=Mus musculus GN=Stt3b PE=1 SV=2	103.56	6	109.11	4	5
175	312	TUSC3	Q8BTV1	sp|Q8BTV1|TUSC3_MOUSE	Tusc3	Tumor suppressor candidate 3 OS=Mus musculus GN=Tusc3 PE=1 SV=1	101.14	4	107.94	6	5
231	388	CY24B	Q61093	sp|Q61093|CY24B_MOUSE	Cybb	Cytochrome b-245 heavy chain OS=Mus musculus GN=Cybb PE=1 SV=1	111	4	122.32	5	4.5
56	322	PLCD	Q8K4X7	sp|Q8K4X7|PLCD_MOUSE	Agpat4	1-acyl-sn-glycerol-3-phosphate acyltransferase delta OS=Mus musculus GN=Agpat4 PE=1 SV=1	134.44	5	121.95	4	4.5
49	84	F7AAP4	F7AAP4	F7AAP4|F7AAP4_MOUSE	Atp2b4	Calcium-transporting ATPase OS=Mus musculus GN=Atp2b4 PE=1 SV=1	169.55	6	175.51	3	4.5
49	85	E9Q828	E9Q828	E9Q828|E9Q828_MOUSE	Atp2b4	Calcium-transporting ATPase OS=Mus musculus GN=Atp2b4 PE=1 SV=1	169.55	6	175.51	3	4.5
49	86	AT2B4	Q6Q477	sp|Q6Q477|AT2B4_MOUSE	Atp2b4	Plasma membrane calcium-transporting ATPase 4 OS=Mus musculus GN=Atp2b4 PE=1 SV=1	169.55	6	175.51	3	4.5
227	389	K3W4T3	K3W4T3	K3W4T3|K3W4T3_MOUSE	Atp6v0a1	V-type proton ATPase subunit a OS=Mus musculus GN=Atp6v0a1 PE=1 SV=1	100.13	2	138.95	7	4.5
227	390	VPP1	Q9Z1G4	sp|Q9Z1G4|VPP1_MOUSE	Atp6v0a1	V-type proton ATPase 116 kDa subunit a isoform 1 OS=Mus musculus GN=Atp6v0a1 PE=1 SV=3	100.13	2	138.95	7	4.5
147	319	S61A1	P61620	sp|P61620|S61A1_MOUSE	Sec61a1	Protein transport protein Sec61 subunit alpha isoform 1 OS=Mus musculus GN=Sec61a1 PE=1 SV=2	102.49	5	72.07	4	4.5
147	318	Q9CYJ6	Q9CYJ6	Q9CYJ6|Q9CYJ6_MOUSE	Sec61a2	Protein transport protein Sec61 subunit alpha isoform 2 OS=Mus musculus GN=Sec61a2 PE=1 SV=1	102.49	5	72.07	4	4.5
147	320	S61A2	Q9JLR1	sp|Q9JLR1|S61A2_MOUSE	Sec61a2	Protein transport protein Sec61 subunit alpha isoform 2 OS=Mus musculus GN=Sec61a2 PE=2 SV=3	102.49	5	72.07	4	4.5
91	92	ADT4	Q3V132	sp|Q3V132|ADT4_MOUSE	Slc25a31	ADP/ATP translocase 4 OS=Mus musculus GN=Slc25a31 PE=1 SV=1	126.91	7	77.21	2	4.5
95	150	STT3A	P46978	sp|P46978|STT3A_MOUSE	Stt3a	Dolichyl-diphosphooligosaccharide--protein glycosyltransferase subunit STT3A OS=Mus musculus GN=Stt3a PE=1 SV=1	120.59	5	96.05	4	4.5
73	216	TM50B	Q9D1X9	sp|Q9D1X9|TM50B_MOUSE	Tmem50b	Transmembrane protein 50B OS=Mus musculus GN=Tmem50b PE=1 SV=1	113.49	4	128.24	5	4.5
136	190	MOT1	P53986	sp|P53986|MOT1_MOUSE	Slc16a1	Monocarboxylate transporter 1 OS=Mus musculus GN=Slc16a1 PE=1 SV=1	104.18	3	114.03	6	4.5
43	49	ADT1	P48962	sp|P48962|ADT1_MOUSE	Slc25a4	ADP/ATP translocase 1 OS=Mus musculus GN=Slc25a4 PE=1 SV=4	144.86	6	112.29	3	4.5
173	174	AFG32	Q8JZQ2	sp|Q8JZQ2|AFG32_MOUSE	Afg3l2	AFG3-like protein 2 OS=Mus musculus GN=Afg3l2 PE=1 SV=1	98.03	5	96.48	3	4
145	577	BRI3B	Q8BXV2	sp|Q8BXV2|BRI3B_MOUSE	Bri3bp	BRI3-binding protein OS=Mus musculus GN=Bri3bp PE=1 SV=1	144.79	6	100.43	2	4
184	484	JAGN1	Q5XKN4	sp|Q5XKN4|JAGN1_MOUSE	Jagn1	Protein jagunal homolog 1 OS=Mus musculus GN=Jagn1 PE=1 SV=2	113.25	5	97.71	3	4
132	167	ERD21	Q99JH8	sp|Q99JH8|ERD21_MOUSE	Kdelr1	ER lumen protein-retaining receptor 1 OS=Mus musculus GN=Kdelr1 PE=1 SV=1	123.09	5	83.16	3	4
270	366	MPRD	P24668	sp|P24668|MPRD_MOUSE	M6pr	Cation-dependent mannose-6-phosphate receptor OS=Mus musculus GN=M6pr PE=1 SV=1	77.45	5	65.88	3	4
157	486	G5E814	G5E814	G5E814|G5E814_MOUSE	Ndufa11	MCG5603 OS=Mus musculus GN=Ndufa11 PE=1 SV=1	118.16	5	92.58	3	4
330	314	S41A3	Q921R8	sp|Q921R8|S41A3_MOUSE	Slc41a3	Solute carrier family 41 member 3 OS=Mus musculus GN=Slc41a3 PE=1 SV=1	105.04	2	123.2	6	4
330	315	G3X937	G3X937	G3X937|G3X937_MOUSE	Slc41a3	Solute carrier family 41 member 3 OS=Mus musculus GN=Slc41a3 PE=1 SV=1	105.04	2	123.2	6	4
161	792	F6UR10	F6UR10	F6UR10|F6UR10_MOUSE	Spcs1	Signal peptidase complex subunit 1 OS=Mus musculus GN=Spcs1 PE=1 SV=2	125.57	5	113.29	3	4
229	270	SUSD2	Q9DBX3	sp|Q9DBX3|SUSD2_MOUSE	Susd2	Sushi domain-containing protein 2 OS=Mus musculus GN=Susd2 PE=1 SV=1	109.79	4	112.94	4	4
117	158	D3Z1Y1	D3Z1Y1	D3Z1Y1|D3Z1Y1_MOUSE	Syvn1	E3 ubiquitin-protein ligase synoviolin OS=Mus musculus GN=Syvn1 PE=1 SV=1	110.86	5	83.11	3	4
117	159	A0A0R4J1R1	A0A0R4J1R1	A0A0R4J1R1|A0A0R4J1R1_MOUSE	Syvn1	E3 ubiquitin-protein ligase synoviolin OS=Mus musculus GN=Syvn1 PE=1 SV=1	110.86	5	83.11	3	4
117	160	SYVN1	Q9DBY1	sp|Q9DBY1|SYVN1_MOUSE	Syvn1	E3 ubiquitin-protein ligase synoviolin OS=Mus musculus GN=Syvn1 PE=1 SV=3	110.86	5	83.11	3	4
126	348	CD82	P40237	sp|P40237|CD82_MOUSE	Cd82	CD82 antigen OS=Mus musculus GN=Cd82 PE=1 SV=1	136.74	4	108.06	3	3.5
182	203	DHB12	O70503	sp|O70503|DHB12_MOUSE	Hsd17b12	Very-long-chain 3-oxoacyl-CoA reductase OS=Mus musculus GN=Hsd17b12 PE=1 SV=1	112.16	4	74.59	3	3.5
285	559	AOFB	Q8BW75	sp|Q8BW75|AOFB_MOUSE	Maob	Amine oxidase [flavin-containing] B OS=Mus musculus GN=Maob PE=1 SV=4	123.14	3	123.43	4	3.5
191	429	AT1B1	P14094	sp|P14094|AT1B1_MOUSE	Atp1b1	Sodium/potassium-transporting ATPase subunit beta-1 OS=Mus musculus GN=Atp1b1 PE=1 SV=1	71.97	4	101.29	3	3.5
163	447	CTSRE	P0DP43	sp|P0DP43|CTSRE_MOUSE	Catspere	Cation channel sperm-associated protein subunit epsilon OS=Mus musculus GN=Catspere PE=1 SV=1	50.36	2	81.72	5	3.5
285	560	E9Q3X6	E9Q3X6	E9Q3X6|E9Q3X6_MOUSE	Maob	Amine oxidase OS=Mus musculus GN=Maob PE=1 SV=1	123.14	3	123.43	4	3.5
141	276	B1ATV0	B1ATV0	B1ATV0|B1ATV0_MOUSE	Clcn5	Chloride channel protein OS=Mus musculus GN=Clcn5 PE=1 SV=1	133.89	3	149.83	4	3.5
141	281	CLCN5	Q9WVD4	sp|Q9WVD4|CLCN5_MOUSE	Clcn5	H(+)/Cl(-) exchange transporter 5 OS=Mus musculus GN=Clcn5 PE=1 SV=1	133.89	3	149.83	4	3.5
213	1084	A0A0A6YW87	A0A0A6YW87	A0A0A6YW87|A0A0A6YW87_MOUSE	Cnih4	Cornichon homolog 4 (Drosophila) isoform CRA_a OS=Mus musculus GN=Cnih4 PE=1 SV=1	108.47	3	123.08	4	3.5
213	1085	CNIH4	Q9CX13	sp|Q9CX13|CNIH4_MOUSE	Cnih4	Protein cornichon homolog 4 OS=Mus musculus GN=Cnih4 PE=2 SV=1	108.47	3	123.08	4	3.5
149	380	COX6C	Q9CPQ1	sp|Q9CPQ1|COX6C_MOUSE	Cox6c	Cytochrome c oxidase subunit 6C OS=Mus musculus GN=Cox6c PE=1 SV=3	68.53	4	72.7	3	3.5
205	277	JAM1	O88792	sp|O88792|JAM1_MOUSE	F11r	Junctional adhesion molecule A OS=Mus musculus GN=F11r PE=1 SV=2	90.8	4	78.17	3	3.5
228	528	GHITM	Q91VC9	sp|Q91VC9|GHITM_MOUSE	Ghitm	Growth hormone-inducible transmembrane protein OS=Mus musculus GN=Ghitm PE=1 SV=1	84.79	3	83.69	4	3.5
187	136	GSTM5	P48774	sp|P48774|GSTM5_MOUSE	Gstm5	Glutathione S-transferase Mu 5 OS=Mus musculus GN=Gstm5 PE=1 SV=1	98.78	4	84.13	3	3.5
187	145	E9PVM7	E9PVM7	E9PVM7|E9PVM7_MOUSE	Gstm5	Glutathione S-transferase (Fragment) OS=Mus musculus GN=Gstm5 PE=1 SV=1	98.78	4	84.13	3	3.5
200	323	NU1M	P03888	sp|P03888|NU1M_MOUSE	Mtnd1	NADH-ubiquinone oxidoreductase chain 1 OS=Mus musculus GN=Mtnd1 PE=1 SV=3	75.64	4	68.68	3	3.5
77	702	E0CXB5	E0CXB5	E0CXB5|E0CXB5_MOUSE	Pttg1ip	Pituitary tumor-transforming gene 1 protein-interacting protein (Fragment) OS=Mus musculus GN=Pttg1ip PE=1 SV=1	87.5	5	39.83	2	3.5
77	705	PTTG	Q8R143	sp|Q8R143|PTTG_MOUSE	Pttg1ip	Pituitary tumor-transforming gene 1 protein-interacting protein OS=Mus musculus GN=Pttg1ip PE=1 SV=1	87.5	5	39.83	2	3.5
131	644	Q3TSA8	Q3TSA8	Q3TSA8|Q3TSA8_MOUSE	Scamp1	Secretory carrier-associated membrane protein OS=Mus musculus GN=Scamp1 PE=1 SV=1	137.57	5	65.22	2	3.5
131	648	SCAM1	Q8K021	sp|Q8K021|SCAM1_MOUSE	Scamp1	Secretory carrier-associated membrane protein 1 OS=Mus musculus GN=Scamp1 PE=1 SV=1	137.57	5	65.22	2	3.5
131	785	D3YTP4	D3YTP4	D3YTP4|D3YTP4_MOUSE	Scamp1	Secretory carrier-associated membrane protein (Fragment) OS=Mus musculus GN=Scamp1 PE=1 SV=1	137.57	5	65.22	2	3.5
125	1106	A0A1L1SUU4	A0A1L1SUU4	A0A1L1SUU4|A0A1L1SUU4_MOUSE	Scamp2	Secretory carrier-associated membrane protein (Fragment) OS=Mus musculus GN=Scamp2 PE=1 SV=1	103.76	4	81.44	3	3.5
125	1108	SCAM2	Q9ERN0	sp|Q9ERN0|SCAM2_MOUSE	Scamp2	Secretory carrier-associated membrane protein 2 OS=Mus musculus GN=Scamp2 PE=1 SV=1	103.76	4	81.44	3	3.5
183	268	S12A7	Q9WVL3	sp|Q9WVL3|S12A7_MOUSE	Slc12a7	Solute carrier family 12 member 7 OS=Mus musculus GN=Slc12a7 PE=1 SV=1	79.8	3	80.25	4	3.5
289	347	CMC2	Q9QXX4	sp|Q9QXX4|CMC2_MOUSE	Slc25a13	Calcium-binding mitochondrial carrier protein Aralar2 OS=Mus musculus GN=Slc25a13 PE=1 SV=1	62.07	3	76.34	4	3.5
238	495	Q2TK27	Q2TK27	Q2TK27|Q2TK27_MOUSE	Slc2a8	Intestinal GLUT8 transporter MSP1 OS=Mus musculus GN=Slc2a8 PE=1 SV=1	68.75	4	93.6	3	3.5
238	496	Q2TK26	Q2TK26	Q2TK26|Q2TK26_MOUSE	Slc2a8	Intestinal GLUT8 transporter MSP2 OS=Mus musculus GN=Slc2a8 PE=1 SV=1	68.75	4	93.6	3	3.5
238	501	GTR8	Q9JIF3	sp|Q9JIF3|GTR8_MOUSE	Slc2a8	Solute carrier family 2 facilitated glucose transporter member 8 OS=Mus musculus GN=Slc2a8 PE=1 SV=2	68.75	4	93.6	3	3.5
252	325	S35F6	Q8VE96	sp|Q8VE96|S35F6_MOUSE	Slc35f6	Solute carrier family 35 member F6 OS=Mus musculus GN=Slc35f6 PE=1 SV=1	130.17	4	115.64	3	3.5
288	344	A0A1D5RLX9	A0A1D5RLX9	A0A1D5RLX9|A0A1D5RLX9_MOUSE	Slc38a7	Putative sodium-coupled neutral amino acid transporter 7 (Fragment) OS=Mus musculus GN=Slc38a7 PE=1 SV=1	103.63	5	76.74	2	3.5
288	345	S38A7	Q8BWH0	sp|Q8BWH0|S38A7_MOUSE	Slc38a7	Putative sodium-coupled neutral amino acid transporter 7 OS=Mus musculus GN=Slc38a7 PE=1 SV=1	103.63	5	76.74	2	3.5
249	896	S39A7	Q31125	sp|Q31125|S39A7_MOUSE	Slc39a7	Zinc transporter SLC39A7 OS=Mus musculus GN=Slc39a7 PE=1 SV=2	61.08	3	63.09	4	3.5
188	188	PRDX4	O08807	sp|O08807|PRDX4_MOUSE	Prdx4	Peroxiredoxin-4 OS=Mus musculus GN=Prdx4 PE=1 SV=1	125.57	3	119.14	4	3.5
144	570	S52A3	Q9D6X5	sp|Q9D6X5|S52A3_MOUSE	Slc52a3	Solute carrier family 52 riboflavin transporter member 3 OS=Mus musculus GN=Slc52a3 PE=1 SV=3	117.88	4	116.69	3	3.5
163	1088	D3Z7P2	D3Z7P2	D3Z7P2|D3Z7P2_MOUSE	Tmem109	Transmembrane protein 109 (Fragment) OS=Mus musculus GN=Tmem109 PE=1 SV=1	119.94	4	100.34	3	3.5
163	1089	D3Z3Z2	D3Z3Z2	D3Z3Z2|D3Z3Z2_MOUSE	Tmem109	Transmembrane protein 109 (Fragment) OS=Mus musculus GN=Tmem109 PE=1 SV=1	119.94	4	100.34	3	3.5
163	1090	D3YX08	D3YX08	D3YX08|D3YX08_MOUSE	Tmem109	Transmembrane protein 109 OS=Mus musculus GN=Tmem109 PE=1 SV=1	119.94	4	100.34	3	3.5
163	1091	D3Z0I8	D3Z0I8	D3Z0I8|D3Z0I8_MOUSE	Tmem109	Transmembrane protein 109 (Fragment) OS=Mus musculus GN=Tmem109 PE=1 SV=1	119.94	4	100.34	3	3.5
163	1097	TM109	Q3UBX0	sp|Q3UBX0|TM109_MOUSE	Tmem109	Transmembrane protein 109 OS=Mus musculus GN=Tmem109 PE=1 SV=2	119.94	4	100.34	3	3.5
204	505	TM224	Q9D9S2	sp|Q9D9S2|TM225_MOUSE	Tmem225	Transmembrane protein 225 OS=Mus musculus GN=Tmem225 PE=1 SV=1	108.3	4	85.04	3	3.5
185	184	TM50A	Q9CXL1	sp|Q9CXL1|TM50A_MOUSE	Tmem50a	Transmembrane protein 50A OS=Mus musculus GN=Tmem50a PE=1 SV=1	109.38	4	80.3	3	3.5
84	221	TMM65	Q4VAE3	sp|Q4VAE3|TMM65_MOUSE	Tmem65	Transmembrane protein 65 OS=Mus musculus GN=Tmem65 PE=1 SV=1	108.52	5	64.51	2	3.5
384	707	A0A0B4J1E9	A0A0B4J1E9	A0A0B4J1E9|A0A0B4J1E9_MOUSE	Vsig1	V-set and immunoglobulin domain-containing protein 1 OS=Mus musculus GN=Vsig1 PE=1 SV=1	59.71	2	89.41	5	3.5
223	170	XPR1	Q9Z0U0	sp|Q9Z0U0|XPR1_MOUSE	Xpr1	Xenotropic and polytropic retrovirus receptor 1 OS=Mus musculus GN=Xpr1 PE=1 SV=1	79.08	5	70.01	2	3.5
230	313	RAB10	P61027	sp|P61027|RAB10_MOUSE	Rab10	Ras-related protein Rab-10 OS=Mus musculus GN=Rab10 PE=1 SV=1	114.97	3	118.74	4	3.5
211	278	CTL1	Q6X893	sp|Q6X893|CTL1_MOUSE	Slc44a1	Choline transporter-like protein 1 OS=Mus musculus GN=Slc44a1 PE=1 SV=3	130.1	6	71.86	1	3.5
211	279	A2AMH5	A2AMH5	A2AMH5|A2AMH5_MOUSE	Slc44a1	Choline transporter-like protein 1 OS=Mus musculus GN=Slc44a1 PE=1 SV=1	130.1	6	71.86	1	3.5
211	280	A2AMH4	A2AMH4	A2AMH4|A2AMH4_MOUSE	Slc44a1	Choline transporter-like protein 1 OS=Mus musculus GN=Slc44a1 PE=1 SV=1	130.1	6	71.86	1	3.5
339	738	ACTB	P60710	sp|P60710|ACTB_MOUSE	Actb	Actin cytoplasmic 1 OS=Mus musculus GN=Actb PE=1 SV=1	59.68	2	113.7	4	3
339	737	ACTG	P63260	sp|P63260|ACTG_MOUSE	Actg1	Actin cytoplasmic 2 OS=Mus musculus GN=Actg1 PE=1 SV=1	59.68	2	113.7	4	3
271	672	CX7A2	P48771	sp|P48771|CX7A2_MOUSE	Cox7a2	Cytochrome c oxidase subunit 7A2 mitochondrial OS=Mus musculus GN=Cox7a2 PE=1 SV=2	97.78	3	98.84	3	3
293	546	CISY	Q9CZU6	sp|Q9CZU6|CISY_MOUSE	Cs	Citrate synthase mitochondrial OS=Mus musculus GN=Cs PE=1 SV=1	65.44	3	72.49	3	3
301	353	PPBT	P09242	sp|P09242|PPBT_MOUSE	Alpl	Alkaline phosphatase tissue-nonspecific isozyme OS=Mus musculus GN=Alpl PE=1 SV=2	90.33	3	81.77	3	3
234	828	APH1A	Q8BVF7	sp|Q8BVF7|APH1A_MOUSE	Aph1a	Gamma-secretase subunit APH-1A OS=Mus musculus GN=Aph1a PE=1 SV=2	124.01	4	101.18	2	3
214	374	AT11A	P98197	sp|P98197|AT11A_MOUSE	Atp11a	Probable phospholipid-transporting ATPase IH OS=Mus musculus GN=Atp11a PE=1 SV=1	73	2	101.91	4	3
214	384	E9Q3G7	E9Q3G7	E9Q3G7|E9Q3G7_MOUSE	Atp11a	Phospholipid-transporting ATPase OS=Mus musculus GN=Atp11a PE=1 SV=1	73	2	101.91	4	3
130	141	Q810N3	Q810N3	Q810N3|Q810N3_MOUSE	BC049730	CDNA sequence BC049730 OS=Mus musculus GN=BC049730 PE=1 SV=1	116.52	5	29.1	1	3
262	346	CISD2	Q9CQB5	sp|Q9CQB5|CISD2_MOUSE	Cisd2	CDGSH iron-sulfur domain-containing protein 2 OS=Mus musculus GN=Cisd2 PE=1 SV=1	94.88	4	87.56	2	3
276	1186	CX7A1	P56392	sp|P56392|CX7A1_MOUSE	Cox7a1	Cytochrome c oxidase subunit 7A1 mitochondrial OS=Mus musculus GN=Cox7a1 PE=1 SV=1	70.07	3	108.94	3	3
276	1187	A0A140LIU4	A0A140LIU4	A0A140LIU4|A0A140LIU4_MOUSE	Cox7a1	Cytochrome c oxidase subunit 7A1 mitochondrial OS=Mus musculus GN=Cox7a1 PE=1 SV=1	70.07	3	108.94	3	3
343	378	FTMT	Q9D5H4	sp|Q9D5H4|FTMT_MOUSE	Ftmt	Ferritin mitochondrial OS=Mus musculus GN=Ftmt PE=1 SV=2	72.36	3	85.97	3	3
359	497	LCAP	Q8C129	sp|Q8C129|LCAP_MOUSE	Lnpep	Leucyl-cystinyl aminopeptidase OS=Mus musculus GN=Lnpep PE=1 SV=1	69.08	3	66.46	3	3
164	1176	CYB	P00158	sp|P00158|CYB_MOUSE	Mt-Cyb	Cytochrome b OS=Mus musculus GN=Mt-Cyb PE=1 SV=1	93.67	5	61.73	1	3
400	636	D3YXT0	D3YXT0	D3YXT0|D3YXT0_MOUSE	Ndufs2	NADH dehydrogenase [ubiquinone] iron-sulfur protein 2 mitochondrial OS=Mus musculus GN=Ndufs2 PE=1 SV=1	35.67	2	71.84	4	3
400	637	NDUS2	Q91WD5	sp|Q91WD5|NDUS2_MOUSE	Ndufs2	NADH dehydrogenase [ubiquinone] iron-sulfur protein 2 mitochondrial OS=Mus musculus GN=Ndufs2 PE=1 SV=1	35.67	2	71.84	4	3
400	841	A0A0A6YXD3	A0A0A6YXD3	A0A0A6YXD3|A0A0A6YXD3_MOUSE	Ndufs2	NADH dehydrogenase [ubiquinone] iron-sulfur protein 2 mitochondrial (Fragment) OS=Mus musculus GN=Ndufs2 PE=1 SV=5	35.67	2	71.84	4	3
158	843	A0A0A6YW30	A0A0A6YW30	A0A0A6YW30|A0A0A6YW30_MOUSE	Ndufs2	NADH dehydrogenase [ubiquinone] iron-sulfur protein 2 mitochondrial (Fragment) OS=Mus musculus GN=Ndufs2 PE=1 SV=1	35.67	2	71.84	4	3
241	310	PTSS2	Q9Z1X2	sp|Q9Z1X2|PTSS2_MOUSE	Ptdss2	Phosphatidylserine synthase 2 OS=Mus musculus GN=Ptdss2 PE=1 SV=2	87.29	4	61.33	2	3
232	556	RHCG	Q9QXP0	sp|Q9QXP0|RHCG_MOUSE	Rhcg	Ammonium transporter Rh type C OS=Mus musculus GN=Rhcg PE=1 SV=2	84.82	3	73.35	3	3
112	688	SELT	P62342	sp|P62342|SELT_MOUSE	Selenot	Selenoprotein T OS=Mus musculus GN=Selenot PE=1 SV=2	118.56	4	100.31	2	3
245	444	Z4YMV2	Z4YMV2	Z4YMV2|Z4YMV2_MOUSE	Slc47a2	Multidrug and toxin extrusion protein (Fragment) OS=Mus musculus GN=Slc47a2 PE=3 SV=1	82.51	2	114.84	4	3
245	445	S47A2	Q3V050	sp|Q3V050|S47A2_MOUSE	Slc47a2	Multidrug and toxin extrusion protein 2 OS=Mus musculus GN=Slc47a2 PE=1 SV=1	82.51	2	114.84	4	3
325	478	Q14DL2	Q14DL2	Q14DL2|Q14DL2_MOUSE	Slco6d1	Slco6d1 protein OS=Mus musculus GN=Slco6d1 PE=2 SV=1	89.55	3	106.06	3	3
325	479	Q9D5W6	Q9D5W6	Q9D5W6|Q9D5W6_MOUSE	Slco6d1	MCG6225 OS=Mus musculus GN=Slco6d1 PE=2 SV=1	89.55	3	106.06	3	3
452	517	RUXF	P62307	sp|P62307|RUXF_MOUSE	Snrpf	Small nuclear ribonucleoprotein F OS=Mus musculus GN=Snrpf PE=1 SV=1	90.27	2	105.01	4	3
162	836	SPP2A	Q9JJF9	sp|Q9JJF9|SPP2A_MOUSE	Sppl2a	Signal peptide peptidase-like 2A OS=Mus musculus GN=Sppl2a PE=1 SV=2	108.87	3	97.4	3	3
409	1077	TM9S4	Q8BH24	sp|Q8BH24|TM9S4_MOUSE	Tm9sf4	Transmembrane 9 superfamily member 4 OS=Mus musculus GN=Tm9sf4 PE=1 SV=1	91.27	2	127.17	4	3
313	335	A2A6S1	A2A6S1	A2A6S1|A2A6S1_MOUSE	Tmem104	Transmembrane protein 104 OS=Mus musculus GN=Tmem104 PE=1 SV=1	89.94	3	88.34	3	3
313	336	TM104	Q3TB48	sp|Q3TB48|TM104_MOUSE	Tmem104	Transmembrane protein 104 OS=Mus musculus GN=Tmem104 PE=1 SV=1	89.94	3	88.34	3	3
251	274	TM175	Q9CXY1	sp|Q9CXY1|TM175_MOUSE	Tmem175	Endosomal/lysomomal potassium channel TMEM175 OS=Mus musculus GN=Tmem175 PE=1 SV=2	70.51	4	42.6	2	3
247	523	TMX2	Q9D710	sp|Q9D710|TMX2_MOUSE	Tmx2	Thioredoxin-related transmembrane protein 2 OS=Mus musculus GN=Tmx2 PE=1 SV=1	93.57	3	82.58	3	3
263	349	Q99L96	Q99L96	Q99L96|Q99L96_MOUSE	Tspan6	Tetraspanin OS=Mus musculus GN=Tspan6 PE=1 SV=1	98.6	3	84.4	3	3
263	350	TSN6	O70401	sp|O70401|TSN6_MOUSE	Tspan6	Tetraspanin-6 OS=Mus musculus GN=Tspan6 PE=1 SV=1	98.6	3	84.4	3	3
199	767	Q8C872	Q8C872	Q8C872|Q8C872_MOUSE	Tfrc	Putative uncharacterized protein OS=Mus musculus GN=Tfrc PE=1 SV=1	141.23	3	138.65	3	3
199	796	TFR1	Q62351	sp|Q62351|TFR1_MOUSE	Tfrc	Transferrin receptor protein 1 OS=Mus musculus GN=Tfrc PE=1 SV=1	141.23	3	138.65	3	3
153	397	TBA3	P05214	sp|P05214|TBA3_MOUSE	Tuba3a	Tubulin alpha-3 chain OS=Mus musculus GN=Tuba3a PE=1 SV=1	107.91	4	73.29	2	3
218	298	ARF1	P84078	sp|P84078|ARF1_MOUSE	Arf1	ADP-ribosylation factor 1 OS=Mus musculus GN=Arf1 PE=1 SV=2	87.91	3	82.75	2	2.5
218	296	ARF2	Q8BSL7	sp|Q8BSL7|ARF2_MOUSE	Arf2	ADP-ribosylation factor 2 OS=Mus musculus GN=Arf2 PE=1 SV=2	87.91	3	82.75	2	2.5
218	297	ARF3	P61205	sp|P61205|ARF3_MOUSE	Arf3	ADP-ribosylation factor 3 OS=Mus musculus GN=Arf3 PE=2 SV=2	87.91	3	82.75	2	2.5
218	294	ARF5	P84084	sp|P84084|ARF5_MOUSE	Arf5	ADP-ribosylation factor 5 OS=Mus musculus GN=Arf5 PE=1 SV=2	87.91	3	82.75	2	2.5
324	464	FRIH	P09528	sp|P09528|FRIH_MOUSE	Fth1	Ferritin heavy chain OS=Mus musculus GN=Fth1 PE=1 SV=2	72.63	2	88.36	3	2.5
237	442	PLXB2	B2RXS4	sp|B2RXS4|PLXB2_MOUSE	Plxnb2	Plexin-B2 OS=Mus musculus GN=Plxnb2 PE=1 SV=1	99.34	3	92.32	2	2.5
218	295	ARF4	P61750	sp|P61750|ARF4_MOUSE	Arf4	ADP-ribosylation factor 4 OS=Mus musculus GN=Arf4 PE=1 SV=2	87.91	3	82.75	2	2.5
261	340	E9Q226	E9Q226	E9Q226|E9Q226_MOUSE	Ccnyl1	Cyclin Y-like 1 OS=Mus musculus GN=Ccnyl1 PE=1 SV=1	105.42	3	67.32	2	2.5
261	341	D3YUJ3	D3YUJ3	D3YUJ3|D3YUJ3_MOUSE	Ccnyl1	Cyclin Y-like 1 OS=Mus musculus GN=Ccnyl1 PE=1 SV=1	105.42	3	67.32	2	2.5
291	376	CERS3	Q1A3B0	sp|Q1A3B0|CERS3_MOUSE	Cers3	Ceramide synthase 3 OS=Mus musculus GN=Cers3 PE=1 SV=1	71.94	4	28.52	1	2.5
315	547	Z4YL78	Z4YL78	Z4YL78|Z4YL78_MOUSE	Ckap5	Cytoskeleton-associated protein 5 OS=Mus musculus GN=Ckap5 PE=1 SV=1	52.81	2	59.42	3	2.5
315	548	A0A0R4J0K2	A0A0R4J0K2	A0A0R4J0K2|A0A0R4J0K2_MOUSE	Ckap5	Cytoskeleton-associated protein 5 OS=Mus musculus GN=Ckap5 PE=1 SV=1	52.81	2	59.42	3	2.5
315	549	CKAP5	A2AGT5	sp|A2AGT5|CKAP5_MOUSE	Ckap5	Cytoskeleton-associated protein 5 OS=Mus musculus GN=Ckap5 PE=1 SV=1	52.81	2	59.42	3	2.5
315	550	K3W4R5	K3W4R5	K3W4R5|K3W4R5_MOUSE	Ckap5	Cytoskeleton-associated protein 5 OS=Mus musculus GN=Ckap5 PE=1 SV=1	52.81	2	59.42	3	2.5
282	282	NB5R1	Q9DB73	sp|Q9DB73|NB5R1_MOUSE	Cyb5r1	NADH-cytochrome b5 reductase 1 OS=Mus musculus GN=Cyb5r1 PE=1 SV=1	95.35	3	66.02	2	2.5
225	272	DJC11	Q5U458	sp|Q5U458|DJC11_MOUSE	Dnajc11	DnaJ homolog subfamily C member 11 OS=Mus musculus GN=Dnajc11 PE=1 SV=2	130.66	4	55.81	1	2.5
273	761	A0A1B0GSZ1	A0A1B0GSZ1	A0A1B0GSZ1|A0A1B0GSZ1_MOUSE	Emp3	Epithelial membrane protein 3 (Fragment) OS=Mus musculus GN=Emp3 PE=4 SV=1	63.69	2	66.52	3	2.5
273	762	EMP3	O35912	sp|O35912|EMP3_MOUSE	Emp3	Epithelial membrane protein 3 OS=Mus musculus GN=Emp3 PE=2 SV=2	63.69	2	66.52	3	2.5
311	513	GRPL2	Q9CQ35	sp|Q9CQ35|GRPL2_MOUSE	Glipr1l2	GLIPR1-like protein 2 OS=Mus musculus GN=Glipr1l2 PE=1 SV=1	77.52	2	63.03	3	2.5
161	1257	F6Z9R1	F6Z9R1	F6Z9R1|F6Z9R1_MOUSE	Gm20538	Uncharacterized protein (Fragment) OS=Mus musculus GN=Gm20538 PE=4 SV=1	49.56	2	110.45	3	2.5
207	452	E9Q2A2	E9Q2A2	E9Q2A2|E9Q2A2_MOUSE	Gm38392	Uncharacterized protein (Fragment) OS=Mus musculus GN=Gm38392 PE=4 SV=2	74.43	3	64.58	2	2.5
314	412	GPM6A	P35802	sp|P35802|GPM6A_MOUSE	Gpm6a	Neuronal membrane glycoprotein M6-a OS=Mus musculus GN=Gpm6a PE=1 SV=1	77.81	1	94.84	4	2.5
277	562	LCLT1	Q3UN02	sp|Q3UN02|LCLT1_MOUSE	Lclat1	Lysocardiolipin acyltransferase 1 OS=Mus musculus GN=Lclat1 PE=1 SV=2	89.6	3	71.95	2	2.5
208	455	LERL1	Q9CQ74	sp|Q9CQ74|LERL1_MOUSE	Leprotl1	Leptin receptor overlapping transcript-like 1 OS=Mus musculus GN=Leprotl1 PE=2 SV=1	135.8	4	91.69	1	2.5
236	838	MFSD1	Q9DC37	sp|Q9DC37|MFSD1_MOUSE	Mfsd1	Major facilitator superfamily domain-containing protein 1 OS=Mus musculus GN=Mfsd1 PE=1 SV=1	61.4	2	76.31	3	2.5
240	245	MPEG1	A1L314	sp|A1L314|MPEG1_MOUSE	Mpeg1	Macrophage-expressed gene 1 protein OS=Mus musculus GN=Mpeg1 PE=1 SV=1	100.3	3	56.59	2	2.5
240	246	E9QN37	E9QN37	E9QN37|E9QN37_MOUSE	Mpeg1	Macrophage-expressed gene 1 protein OS=Mus musculus GN=Mpeg1 PE=1 SV=1	100.3	3	56.59	2	2.5
338	607	MTCH1	Q791T5	sp|Q791T5|MTCH1_MOUSE	Mtch1	Mitochondrial carrier homolog 1 OS=Mus musculus GN=Mtch1 PE=1 SV=1	47.97	2	73.91	3	2.5
172	708	NU3M	P03899	sp|P03899|NU3M_MOUSE	Mtnd3	NADH-ubiquinone oxidoreductase chain 3 OS=Mus musculus GN=Mtnd3 PE=1 SV=3	97.27	3	67.05	2	2.5
161	1258	F6VCY0	F6VCY0	F6VCY0|F6VCY0_MOUSE	Ndufb8	NADH dehydrogenase [ubiquinone] 1 beta subcomplex subunit 8 mitochondrial (Fragment) OS=Mus musculus GN=Ndufb8 PE=1 SV=1	49.56	2	110.45	3	2.5
161	1259	Q3V406	Q3V406	Q3V406|Q3V406_MOUSE	Ndufb8	NADH dehydrogenase [ubiquinone] 1 beta subcomplex subunit 8 mitochondrial OS=Mus musculus GN=Ndufb8 PE=1 SV=1	49.56	2	110.45	3	2.5
161	1260	NDUB8	Q9D6J5	sp|Q9D6J5|NDUB8_MOUSE	Ndufb8	NADH dehydrogenase [ubiquinone] 1 beta subcomplex subunit 8 mitochondrial OS=Mus musculus GN=Ndufb8 PE=1 SV=1	49.56	2	110.45	3	2.5
413	413	Q5F284	Q5F284	Q5F284|Q5F284_MOUSE	Plscr3	Phospholipid scramblase (Fragment) OS=Mus musculus GN=Plscr3 PE=1 SV=1	88.18	3	56.02	2	2.5
413	414	PLS3	Q9JIZ9	sp|Q9JIZ9|PLS3_MOUSE	Plscr3	Phospholipid scramblase 3 OS=Mus musculus GN=Plscr3 PE=1 SV=1	88.18	3	56.02	2	2.5
226	361	MOT4	P57787	sp|P57787|MOT4_MOUSE	Slc16a3	Monocarboxylate transporter 4 OS=Mus musculus GN=Slc16a3 PE=1 SV=1	93.33	3	92.23	2	2.5
207	453	RHBG	Q8BUX5	sp|Q8BUX5|RHBG_MOUSE	Rhbg	Ammonium transporter Rh type B OS=Mus musculus GN=Rhbg PE=1 SV=1	74.43	3	64.58	2	2.5
399	627	B0QZV3	B0QZV3	B0QZV3|B0QZV3_MOUSE	Slc9a6	Sodium/hydrogen exchanger OS=Mus musculus GN=Slc9a6 PE=1 SV=1	68.86	3	72.26	2	2.5
399	629	A1L3P4	A1L3P4	A1L3P4|A1L3P4_MOUSE	Slc9a6	Sodium/hydrogen exchanger OS=Mus musculus GN=Slc9a6 PE=1 SV=1	68.86	3	72.26	2	2.5
255	448	SMD2	P62317	sp|P62317|SMD2_MOUSE	Snrpd2	Small nuclear ribonucleoprotein Sm D2 OS=Mus musculus GN=Snrpd2 PE=1 SV=1	47.65	3	52.13	2	2.5
337	532	TM222	Q8BVA2	sp|Q8BVA2|TM222_MOUSE	Tmem222	Transmembrane protein 222 OS=Mus musculus GN=Tmem222 PE=1 SV=1	83.88	3	102.14	2	2.5
260	293	TM38B	Q9DAV9	sp|Q9DAV9|TM38B_MOUSE	Tmem38b	Trimeric intracellular cation channel type B OS=Mus musculus GN=Tmem38b PE=1 SV=1	114.4	3	99.02	2	2.5
349	752	A0A0A0MQK8	A0A0A0MQK8	A0A0A0MQK8|A0A0A0MQK8_MOUSE	Tmem53	Transmembrane protein 53 (Fragment) OS=Mus musculus GN=Tmem53 PE=4 SV=1	93.48	3	73.48	2	2.5
349	753	TMM53	Q9D0Z3	sp|Q9D0Z3|TMM53_MOUSE	Tmem53	Transmembrane protein 53 OS=Mus musculus GN=Tmem53 PE=2 SV=1	93.48	3	73.48	2	2.5
297	619	TPC1	Q9EQJ0	sp|Q9EQJ0|TPC1_MOUSE	Tpcn1	Two pore calcium channel protein 1 OS=Mus musculus GN=Tpcn1 PE=1 SV=1	101.55	2	94.28	3	2.5
394	531	TSN8	Q8R3G9	sp|Q8R3G9|TSN8_MOUSE	Tspan8	Tetraspanin-8 OS=Mus musculus GN=Tspan8 PE=1 SV=1	69.05	2	89.01	3	2.5
366	499	QCR1	Q9CZ13	sp|Q9CZ13|QCR1_MOUSE	Uqcrc1	Cytochrome b-c1 complex subunit 1 mitochondrial OS=Mus musculus GN=Uqcrc1 PE=1 SV=2	88.22	3	71.88	2	2.5
300	987	A0A140LHR3	A0A140LHR3	A0A140LHR3|A0A140LHR3_MOUSE	Spcs2	Signal peptidase complex subunit 2 OS=Mus musculus GN=Spcs2 PE=1 SV=1	90.62	3	101.8	2	2.5
300	992	SPCS2	Q9CYN2	sp|Q9CYN2|SPCS2_MOUSE	Spcs2	Signal peptidase complex subunit 2 OS=Mus musculus GN=Spcs2 PE=1 SV=1	90.62	3	101.8	2	2.5
300	998	A0A140LJ01	A0A140LJ01	A0A140LJ01|A0A140LJ01_MOUSE	Spcs2	Signal peptidase complex subunit 2 (Fragment) OS=Mus musculus GN=Spcs2 PE=1 SV=1	90.62	3	101.8	2	2.5
300	999	A0A140LHG8	A0A140LHG8	A0A140LHG8|A0A140LHG8_MOUSE	Spcs2	Signal peptidase complex subunit 2 OS=Mus musculus GN=Spcs2 PE=1 SV=1	90.62	3	101.8	2	2.5
349	885	CD109	Q8R422	sp|Q8R422|CD109_MOUSE	Cd109	CD109 antigen OS=Mus musculus GN=Cd109 PE=1 SV=1	38.6	1	72.72	3	2
403	719	CD63	P41731	sp|P41731|CD63_MOUSE	Cd63	CD63 antigen OS=Mus musculus GN=Cd63 PE=1 SV=2	29.58	1	82.84	3	2
403	1050	A0A1W2P8C6	A0A1W2P8C6	A0A1W2P8C6|A0A1W2P8C6_MOUSE	Cd63	Tetraspanin (Fragment) OS=Mus musculus GN=Cd63 PE=1 SV=1	29.58	1	82.84	3	2
221	613	LAMP2	P17047	sp|P17047|LAMP2_MOUSE	Lamp2	Lysosome-associated membrane glycoprotein 2 OS=Mus musculus GN=Lamp2 PE=1 SV=2	64.12	2	60.55	2	2
286	611	RAB5A	Q9CQD1	sp|Q9CQD1|RAB5A_MOUSE	Rab5a	Ras-related protein Rab-5A OS=Mus musculus GN=Rab5a PE=1 SV=1	101.83	3	73.37	1	2
296	875	A0A0R4J1H0	A0A0R4J1H0	A0A0R4J1H0|A0A0R4J1H0_MOUSE	March5	E3 ubiquitin-protein ligase MARCH5 OS=Mus musculus GN=March5 PE=1 SV=1	35.2	1	66.37	3	2
296	876	MARH5	Q3KNM2	sp|Q3KNM2|MARH5_MOUSE	March5	E3 ubiquitin-protein ligase MARCH5 OS=Mus musculus GN=March5 PE=1 SV=1	35.2	1	66.37	3	2
385	758	MARHB	Q8CBH7	sp|Q8CBH7|MARHB_MOUSE	March11	E3 ubiquitin-protein ligase MARCH11 OS=Mus musculus GN=March11 PE=2 SV=2	78.75	2	55.22	2	2
385	910	D3YXE6	D3YXE6	D3YXE6|D3YXE6_MOUSE	March11	E3 ubiquitin-protein ligase MARCH11 OS=Mus musculus GN=March11 PE=4 SV=1	78.75	2	55.22	2	2
262	1263	Q99PA7	Q99PA7	Q99PA7|Q99PA7_MOUSE	4930550L24Rik	MCG117379 OS=Mus musculus GN=4930550L24Rik PE=1 SV=1	38.98	1	80.23	3	2
443	552	MRP9	Q80WJ6	sp|Q80WJ6|MRP9_MOUSE	Abcc12	Multidrug resistance-associated protein 9 OS=Mus musculus GN=Abcc12 PE=2 SV=1	85.87	2	72.72	2	2
302	395	AL3B1	Q80VQ0	sp|Q80VQ0|AL3B1_MOUSE	Aldh3b1	Aldehyde dehydrogenase family 3 member B1 OS=Mus musculus GN=Aldh3b1 PE=1 SV=1	60.71	3	25.34	1	2
312	200	AP2A1	P17426	sp|P17426|AP2A1_MOUSE	Ap2a1	AP-2 complex subunit alpha-1 OS=Mus musculus GN=Ap2a1 PE=1 SV=1	100.34	2	98.42	2	2
212	674	Q4R1J7	Q4R1J7	Q4R1J7|Q4R1J7_MOUSE	Aph1c	Anterior pharynx defective 1b putative splice variant OS=Mus musculus GN=Aph1c PE=2 SV=1	87.18	2	94.11	2	2
212	675	APH1C	Q9DCZ9	sp|Q9DCZ9|APH1C_MOUSE	Aph1c	Putative gamma-secretase subunit APH-1C OS=Mus musculus GN=Aph1c PE=2 SV=1	87.18	2	94.11	2	2
434	521	ASGL1	Q8C0M9	sp|Q8C0M9|ASGL1_MOUSE	Asrgl1	Isoaspartyl peptidase/L-asparaginase OS=Mus musculus GN=Asrgl1 PE=1 SV=1	82.2	2	67.83	2	2
380	440	CTSRB	A2RTF1	sp|A2RTF1|CTSRB_MOUSE	Catsperb	Cation channel sperm-associated protein subunit beta OS=Mus musculus GN=Catsperb PE=1 SV=1	45.85	3	27.4	1	2
275	1138	CLD3	Q9Z0G9	sp|Q9Z0G9|CLD3_MOUSE	Cldn3	Claudin-3 OS=Mus musculus GN=Cldn3 PE=1 SV=1	80.35	2	66.84	2	2
307	520	DERL2	Q8BNI4	sp|Q8BNI4|DERL2_MOUSE	Derl2	Derlin-2 OS=Mus musculus GN=Derl2 PE=1 SV=2	73.23	3	30.76	1	2
328	802	Q4V9V3	Q4V9V3	Q4V9V3|Q4V9V3_MOUSE	Elovl1	Elongation of very long chain fatty acids protein OS=Mus musculus GN=Elovl1 PE=1 SV=1	79.03	2	66.28	2	2
328	805	ELOV1	Q9JLJ5	sp|Q9JLJ5|ELOV1_MOUSE	Elovl1	Elongation of very long chain fatty acids protein 1 OS=Mus musculus GN=Elovl1 PE=1 SV=1	79.03	2	66.28	2	2
327	569	EXTL2	Q9ES89	sp|Q9ES89|EXTL2_MOUSE	Extl2	Exostosin-like 2 OS=Mus musculus GN=Extl2 PE=1 SV=1	65.87	2	75.14	2	2
457	581	BGAL	P23780	sp|P23780|BGAL_MOUSE	Glb1	Beta-galactosidase OS=Mus musculus GN=Glb1 PE=1 SV=1	74.51	2	82.71	2	2
158	211	Q8BZW3	Q8BZW3	Q8BZW3|Q8BZW3_MOUSE	Glb1l2	Beta-galactosidase-1-like protein 2 OS=Mus musculus GN=Glb1l2 PE=1 SV=1	115.38	3	57.28	1	2
158	212	E0CYE1	E0CYE1	E0CYE1|E0CYE1_MOUSE	Glb1l2	Beta-galactosidase OS=Mus musculus GN=Glb1l2 PE=1 SV=1	115.38	3	57.28	1	2
158	213	GLBL2	Q3UPY5	sp|Q3UPY5|GLBL2_MOUSE	Glb1l2	Beta-galactosidase-1-like protein 2 OS=Mus musculus GN=Glb1l2 PE=1 SV=1	115.38	3	57.28	1	2
158	214	A0A0R4J0L1	A0A0R4J0L1	A0A0R4J0L1|A0A0R4J0L1_MOUSE	Glb1l2	Beta-galactosidase OS=Mus musculus GN=Glb1l2 PE=1 SV=1	115.38	3	57.28	1	2
350	776	G3UWR9	G3UWR9	G3UWR9|G3UWR9_MOUSE	H2-Aa	H-2 class II histocompatibility antigen A-Q alpha chain OS=Mus musculus GN=H2-Aa PE=1 SV=1	70.41	2	96.66	2	2
350	777	HA2U	P14438	sp|P14438|HA2U_MOUSE	H2-Aa	H-2 class II histocompatibility antigen A-U alpha chain (Fragment) OS=Mus musculus GN=H2-Aa PE=1 SV=1	70.41	2	96.66	2	2
350	778	HA2B	P14434	sp|P14434|HA2B_MOUSE	H2-Aa	H-2 class II histocompatibility antigen A-B alpha chain OS=Mus musculus GN=H2-Aa PE=1 SV=2	70.41	2	96.66	2	2
395	536	OBRG	O89013	sp|O89013|OBRG_MOUSE	Leprot	Leptin receptor gene-related protein OS=Mus musculus GN=Leprot PE=1 SV=1	94.1	2	98.07	2	2
741	1160	MGN	P61327	sp|P61327|MGN_MOUSE	Magoh	Protein mago nashi homolog OS=Mus musculus GN=Magoh PE=2 SV=1	50.5	1	110.51	3	2
741	1159	G3UZW7	G3UZW7	G3UZW7|G3UZW7_MOUSE	Magohb	Protein mago nashi homolog 2 OS=Mus musculus GN=Magohb PE=4 SV=1	50.5	1	110.51	3	2
741	1161	MGN2	Q9CQL1	sp|Q9CQL1|MGN2_MOUSE	Magohb	Protein mago nashi homolog 2 OS=Mus musculus GN=Magohb PE=2 SV=1	50.5	1	110.51	3	2
741	1162	A0A023T778	A0A023T778	A0A023T778|A0A023T778_MOUSE	Magohb	Mago nashi protein OS=Mus musculus GN=Magohb PE=1 SV=1	50.5	1	110.51	3	2
197	396	OSTC	Q78XF5	sp|Q78XF5|OSTC_MOUSE	Ostc	Oligosaccharyltransferase complex subunit OSTC OS=Mus musculus GN=Ostc PE=1 SV=1	60.94	3	44.55	1	2
290	369	A0A0R4J1P4	A0A0R4J1P4	A0A0R4J1P4|A0A0R4J1P4_MOUSE	Pgap2	Post-GPI attachment to proteins factor 2 OS=Mus musculus GN=Pgap2 PE=4 SV=1	72.79	3	67.1	1	2
290	370	PGAP2	Q3TQR0	sp|Q3TQR0|PGAP2_MOUSE	Pgap2	Post-GPI attachment to proteins factor 2 OS=Mus musculus GN=Pgap2 PE=1 SV=2	72.79	3	67.1	1	2
331	379	PP2BC	P48455	sp|P48455|PP2BC_MOUSE	Ppp3cc	Serine/threonine-protein phosphatase 2B catalytic subunit gamma isoform OS=Mus musculus GN=Ppp3cc PE=1 SV=1	76.37	3	43.01	1	2
278	769	PSME4	Q5SSW2	sp|Q5SSW2|PSME4_MOUSE	Psme4	Proteasome activator complex subunit 4 OS=Mus musculus GN=Psme4 PE=1 SV=1	28.75	1	80.78	3	2
485	706	PTGIS	O35074	sp|O35074|PTGIS_MOUSE	Ptgis	Prostacyclin synthase OS=Mus musculus GN=Ptgis PE=1 SV=1	60.19	2	78.78	2	2
257	901	RETR3	Q9CQV4	sp|Q9CQV4|RETR3_MOUSE	Retreg3	Reticulophagy regulator 3 OS=Mus musculus GN=Retreg3 PE=1 SV=1	51.04	2	56.1	2	2
189	1095	SCAM3	O35609	sp|O35609|SCAM3_MOUSE	Scamp3	Secretory carrier-associated membrane protein 3 OS=Mus musculus GN=Scamp3 PE=1 SV=3	91.67	2	70.07	2	2
260	1039	S22AG	Q497L8	sp|Q497L8|S22AG_MOUSE	Slc22a16	Solute carrier family 22 member 16 OS=Mus musculus GN=Slc22a16 PE=2 SV=1	29.75	1	89.09	3	2
191	1403	ZNT1	Q60738	sp|Q60738|ZNT1_MOUSE	Slc30a1	Zinc transporter 1 OS=Mus musculus GN=Slc30a1 PE=1 SV=1	28.43	1	81.04	3	2
344	383	SO3A1	Q8R3L5	sp|Q8R3L5|SO3A1_MOUSE	Slco3a1	Solute carrier organic anion transporter family member 3A1 OS=Mus musculus GN=Slco3a1 PE=1 SV=1	60.57	3	32.02	1	2
734	1107	S4R2T3	S4R2T3	S4R2T3|S4R2T3_MOUSE	Smim1	Small integral membrane protein 1 OS=Mus musculus GN=Smim1 PE=1 SV=1	62.72	1	100.66	3	2
734	1109	SMIM1	P0C8K7	sp|P0C8K7|SMIM1_MOUSE	Smim1	Small integral membrane protein 1 OS=Mus musculus GN=Smim1 PE=1 SV=1	62.72	1	100.66	3	2
295	586	RSMB	P27048	sp|P27048|RSMB_MOUSE	Snrpb	Small nuclear ribonucleoprotein-associated protein B OS=Mus musculus GN=Snrpb PE=1 SV=1	55.69	2	44.49	2	2
295	744	A0A0G2JGN4	A0A0G2JGN4	A0A0G2JGN4|A0A0G2JGN4_MOUSE	Snrpb	Small nuclear ribonucleoprotein-associated protein B OS=Mus musculus GN=Snrpb PE=4 SV=1	55.69	2	44.49	2	2
295	756	RSMN	P63163	sp|P63163|RSMN_MOUSE	Snrpn	Small nuclear ribonucleoprotein-associated protein N OS=Mus musculus GN=Snrpn PE=1 SV=1	55.69	2	44.49	2	2
370	685	TM114	Q9D563	sp|Q9D563|TM114_MOUSE	Tmem114	Transmembrane protein 114 OS=Mus musculus GN=Tmem114 PE=1 SV=1	70.37	2	74.64	2	2
326	487	TM164	Q6PHN7	sp|Q6PHN7|TM164_MOUSE	Tmem164	Transmembrane protein 164 OS=Mus musculus GN=Tmem164 PE=1 SV=1	78.96	2	33	2	2
299	906	D3YVM2	D3YVM2	D3YVM2|D3YVM2_MOUSE	Tmem59	Transmembrane protein 59 OS=Mus musculus GN=Tmem59 PE=1 SV=1	57.86	2	68.27	2	2
299	907	TMM59	Q9QY73	sp|Q9QY73|TMM59_MOUSE	Tmem59	Transmembrane protein 59 OS=Mus musculus GN=Tmem59 PE=1 SV=2	57.86	2	68.27	2	2
321	418	A2AJP5	A2AJP5	A2AJP5|A2AJP5_MOUSE	Tmem67	Meckelin OS=Mus musculus GN=Tmem67 PE=1 SV=1	71.63	2	35.99	2	2
321	419	MKS3	Q8BR76	sp|Q8BR76|MKS3_MOUSE	Tmem67	Meckelin OS=Mus musculus GN=Tmem67 PE=1 SV=2	71.63	2	35.99	2	2
321	420	E9QNI1	E9QNI1	E9QNI1|E9QNI1_MOUSE	Tmem67	Meckelin OS=Mus musculus GN=Tmem67 PE=1 SV=1	71.63	2	35.99	2	2
279	760	Q792Z1	Q792Z1	Q792Z1|Q792Z1_MOUSE	Try10	MCG140784 OS=Mus musculus GN=Try10 PE=1 SV=1	72.41	3	65.18	1	2
415	687	VKORL	Q6TEK5	sp|Q6TEK5|VKORL_MOUSE	Vkorc1l1	Vitamin K epoxide reductase complex subunit 1-like protein 1 OS=Mus musculus GN=Vkorc1l1 PE=1 SV=1	63.75	2	59.32	2	2
455	563	STX8	O88983	sp|O88983|STX8_MOUSE	Stx8	Syntaxin-8 OS=Mus musculus GN=Stx8 PE=1 SV=1	56.01	2	70.6	2	2
345	468	TSN14	Q8QZY6	sp|Q8QZY6|TSN14_MOUSE	Tspan14	Tetraspanin-14 OS=Mus musculus GN=Tspan14 PE=1 SV=1	66.12	1	69.61	3	2
193	407	TBA1A	P68369	sp|P68369|TBA1A_MOUSE	Tuba1a	Tubulin alpha-1A chain OS=Mus musculus GN=Tuba1a PE=1 SV=1	75.23	3	56.5	1	2
193	406	TBA1B	P05213	sp|P05213|TBA1B_MOUSE	Tuba1b	Tubulin alpha-1B chain OS=Mus musculus GN=Tuba1b PE=1 SV=2	75.23	3	56.5	1	2
193	405	TBA1C	P68373	sp|P68373|TBA1C_MOUSE	Tuba1c	Tubulin alpha-1C chain OS=Mus musculus GN=Tuba1c PE=1 SV=1	75.23	3	56.5	1	2
665	988	E9Q638	E9Q638	E9Q638|E9Q638_MOUSE	Adam9	Disintegrin and metalloproteinase domain-containing protein 9 OS=Mus musculus GN=Adam9 PE=1 SV=1	54.9	1	107.55	2	1.5
665	989	ADAM9	Q61072	sp|Q61072|ADAM9_MOUSE	Adam9	Disintegrin and metalloproteinase domain-containing protein 9 OS=Mus musculus GN=Adam9 PE=1 SV=2	54.9	1	107.55	2	1.5
665	990	A0A140LHU0	A0A140LHU0	A0A140LHU0|A0A140LHU0_MOUSE	Adam9	Disintegrin and metalloproteinase domain-containing protein 9 OS=Mus musculus GN=Adam9 PE=1 SV=1	54.9	1	107.55	2	1.5
36	302	AT1A2	Q6PIE5	sp|Q6PIE5|AT1A2_MOUSE	Atp1a2	Sodium/potassium-transporting ATPase subunit alpha-2 OS=Mus musculus GN=Atp1a2 PE=1 SV=1	143	1	169.22	2	1.5
488	797	CD36	Q08857	sp|Q08857|CD36_MOUSE	Cd36	Platelet glycoprotein 4 OS=Mus musculus GN=Cd36 PE=1 SV=2	62.63	2	27.68	1	1.5
776	1474	CD81	P35762	sp|P35762|CD81_MOUSE	Cd81	CD81 antigen OS=Mus musculus GN=Cd81 PE=1 SV=2	24.04	1	38.57	2	1.5
484	686	DHC24	Q8VCH6	sp|Q8VCH6|DHC24_MOUSE	Dhcr24	Delta(24)-sterol reductase OS=Mus musculus GN=Dhcr24 PE=1 SV=1	68.27	2	23.76	1	1.5
666	997	ENV2	P11370	sp|P11370|ENV2_MOUSE	Fv4	Retrovirus-related Env polyprotein from Fv-4 locus OS=Mus musculus GN=Fv4 PE=1 SV=2	36.65	1	40.82	2	1.5
413	1445	GLCM	P17439	sp|P17439|GLCM_MOUSE	Gba	Glucosylceramidase OS=Mus musculus GN=Gba PE=1 SV=1	21.89	1	64.9	2	1.5
684	1390	PRDX3	P20108	sp|P20108|PRDX3_MOUSE	Prdx3	Thioredoxin-dependent peroxide reductase mitochondrial OS=Mus musculus GN=Prdx3 PE=1 SV=1	21.31	1	42.94	2	1.5
305	850	RAB5C	P35278	sp|P35278|RAB5C_MOUSE	Rab5c	Ras-related protein Rab-5C OS=Mus musculus GN=Rab5c PE=1 SV=2	72.57	1	97.35	2	1.5
305	851	Q8C266	Q8C266	Q8C266|Q8C266_MOUSE	Rab5c	Putative uncharacterized protein OS=Mus musculus GN=Rab5c PE=1 SV=1	72.57	1	97.35	2	1.5
387	913	A0A1L1SU40	A0A1L1SU40	A0A1L1SU40|A0A1L1SU40_MOUSE	Slc44a2	Choline transporter-like protein 2 (Fragment) OS=Mus musculus GN=Slc44a2 PE=1 SV=1	71.28	1	93.27	2	1.5
387	1078	A0A1L1SS87	A0A1L1SS87	A0A1L1SS87|A0A1L1SS87_MOUSE	Slc44a2	Choline transporter-like protein 2 (Fragment) OS=Mus musculus GN=Slc44a2 PE=3 SV=1	71.28	1	93.27	2	1.5
453	518	Q3V0U0	Q3V0U0	Q3V0U0|Q3V0U0_MOUSE	1700057G04Rik	Phospholipid scramblase OS=Mus musculus GN=1700057G04Rik PE=2 SV=1	82.05	2	46.92	1	1.5
453	673	A0A087WPD9	A0A087WPD9	A0A087WPD9|A0A087WPD9_MOUSE	1700057G04Rik	Phospholipid scramblase OS=Mus musculus GN=1700057G04Rik PE=3 SV=1	82.05	2	46.92	1	1.5
383	551	ABCBA	Q9JI39	sp|Q9JI39|ABCBA_MOUSE	Abcb10	ATP-binding cassette sub-family B member 10 mitochondrial OS=Mus musculus GN=Abcb10 PE=1 SV=1	62.7	2	42.87	1	1.5
292	657	S4R2E1	S4R2E1	S4R2E1|S4R2E1_MOUSE	Abcg2	ATP-binding cassette sub-family G member 2 OS=Mus musculus GN=Abcg2 PE=1 SV=1	42.47	1	63.8	2	1.5
292	661	A0A0R4J0B6	A0A0R4J0B6	A0A0R4J0B6|A0A0R4J0B6_MOUSE	Abcg2	ATP-binding cassette sub-family G member 2 OS=Mus musculus GN=Abcg2 PE=1 SV=1	42.47	1	63.8	2	1.5
292	662	ABCG2	Q7TMS5	sp|Q7TMS5|ABCG2_MOUSE	Abcg2	ATP-binding cassette sub-family G member 2 OS=Mus musculus GN=Abcg2 PE=1 SV=1	42.47	1	63.8	2	1.5
504	1144	ADM1B	Q8R534	sp|Q8R534|ADM1B_MOUSE	Adam1b	Disintegrin and metalloproteinase domain-containing protein 1b OS=Mus musculus GN=Adam1b PE=1 SV=2	60.22	1	63.65	2	1.5
274	791	SMD3	P62320	sp|P62320|SMD3_MOUSE	Snrpd3	Small nuclear ribonucleoprotein Sm D3 OS=Mus musculus GN=Snrpd3 PE=1 SV=1	45.99	2	31.63	1	1.5
170	472	AG10B	Q3UGP8	sp|Q3UGP8|AG10B_MOUSE	Alg10b	Putative Dol-P-Glc:Glc(2)Man(9)GlcNAc(2)-PP-Dol alpha-1 2-glucosyltransferase OS=Mus musculus GN=Alg10b PE=1 SV=1	61.07	2	37.2	1	1.5
244	305	AP2A2	P17427	sp|P17427|AP2A2_MOUSE	Ap2a2	AP-2 complex subunit alpha-2 OS=Mus musculus GN=Ap2a2 PE=1 SV=2	102.44	2	81.24	1	1.5
310	765	Q6DFW5	Q6DFW5	Q6DFW5|Q6DFW5_MOUSE	Atp11b	Phospholipid-transporting ATPase OS=Mus musculus GN=Atp11b PE=1 SV=1	37.54	2	46.48	1	1.5
666	1031	B2RQY6	B2RQY6	B2RQY6|B2RQY6_MOUSE	BC035947	BC035947 protein OS=Mus musculus GN=BC035947 PE=2 SV=1	36.65	1	40.82	2	1.5
242	623	BEST1	O88870	sp|O88870|BEST1_MOUSE	Best1	Bestrophin-1 OS=Mus musculus GN=Best1 PE=2 SV=3	76.91	1	92.29	2	1.5
393	482	CCNY	Q8BGU5	sp|Q8BGU5|CCNY_MOUSE	Ccny	Cyclin-Y OS=Mus musculus GN=Ccny PE=1 SV=1	47.32	2	41.16	1	1.5
412	1006	CLDN1	Q9CQX5	sp|Q9CQX5|CLDN1_MOUSE	Cldnd1	Claudin domain-containing protein 1 OS=Mus musculus GN=Cldnd1 PE=1 SV=1	28.81	1	58.16	2	1.5
499	1092	CLGN	P52194	sp|P52194|CLGN_MOUSE	Clgn	Calmegin OS=Mus musculus GN=Clgn PE=1 SV=2	68.44	1	68.72	2	1.5
213	979	COX7C	P17665	sp|P17665|COX7C_MOUSE	Cox7c	Cytochrome c oxidase subunit 7C mitochondrial OS=Mus musculus GN=Cox7c PE=1 SV=1	41.85	1	63.34	2	1.5
419	779	DERL1	Q99J56	sp|Q99J56|DERL1_MOUSE	Derl1	Derlin-1 OS=Mus musculus GN=Derl1 PE=1 SV=1	44.06	2	20.84	1	1.5
506	1156	EBP	P70245	sp|P70245|EBP_MOUSE	Ebp	3-beta-hydroxysteroid-Delta(8) Delta(7)-isomerase OS=Mus musculus GN=Ebp PE=1 SV=3	62.28	2	49.62	1	1.5
348	696	A0A1B0GRG7	A0A1B0GRG7	A0A1B0GRG7|A0A1B0GRG7_MOUSE	Erlin2	Erlin-2 (Fragment) OS=Mus musculus GN=Erlin2 PE=1 SV=1	73.93	2	42.41	1	1.5
348	697	A0A1B0GT43	A0A1B0GT43	A0A1B0GT43|A0A1B0GT43_MOUSE	Erlin2	Erlin-2 (Fragment) OS=Mus musculus GN=Erlin2 PE=1 SV=1	73.93	2	42.41	1	1.5
348	698	A0A1B0GRQ1	A0A1B0GRQ1	A0A1B0GRQ1|A0A1B0GRQ1_MOUSE	Erlin2	Erlin-2 (Fragment) OS=Mus musculus GN=Erlin2 PE=1 SV=1	73.93	2	42.41	1	1.5
348	699	A0A1B0GQZ0	A0A1B0GQZ0	A0A1B0GQZ0|A0A1B0GQZ0_MOUSE	Erlin2	Erlin-2 (Fragment) OS=Mus musculus GN=Erlin2 PE=1 SV=1	73.93	2	42.41	1	1.5
348	700	A0A1B0GSD8	A0A1B0GSD8	A0A1B0GSD8|A0A1B0GSD8_MOUSE	Erlin2	Erlin-2 (Fragment) OS=Mus musculus GN=Erlin2 PE=1 SV=1	73.93	2	42.41	1	1.5
348	701	ERLN2	Q8BFZ9	sp|Q8BFZ9|ERLN2_MOUSE	Erlin2	Erlin-2 OS=Mus musculus GN=Erlin2 PE=1 SV=1	73.93	2	42.41	1	1.5
372	474	GGT7	Q99JP7	sp|Q99JP7|GGT7_MOUSE	Ggt7	Gamma-glutamyltransferase 7 OS=Mus musculus GN=Ggt7 PE=1 SV=2	66.54	2	52.07	1	1.5
323	449	GP108	Q91WD0	sp|Q91WD0|GP108_MOUSE	Gpr108	Protein GPR108 OS=Mus musculus GN=Gpr108 PE=1 SV=1	70.03	2	20.83	1	1.5
155	178	3BHS1	P24815	sp|P24815|3BHS1_MOUSE	Hsd3b1	3 beta-hydroxysteroid dehydrogenase/Delta 5-->4-isomerase type 1 OS=Mus musculus GN=Hsd3b1 PE=1 SV=3	113.01	2	99.18	1	1.5
489	798	A0A075B5T6	A0A075B5T6	A0A075B5T6|A0A075B5T6_MOUSE	Ighv10-3	Immunoglobulin heavy variable V10-3 (Fragment) OS=Mus musculus GN=Ighv10-3 PE=4 SV=1	50.76	2	36.28	1	1.5
378	646	A0A075B5P2	A0A075B5P2	A0A075B5P2|A0A075B5P2_MOUSE	Igkc	Immunoglobulin kappa constant (Fragment) OS=Mus musculus GN=Igkc PE=1 SV=1	63.03	1	75.55	2	1.5
454	544	A0A0B4J1H6	A0A0B4J1H6	A0A0B4J1H6|A0A0B4J1H6_MOUSE	Igkv2-137	Immunoglobulin kappa chain variable 2-137 (Fragment) OS=Mus musculus GN=Igkv2-137 PE=4 SV=1	63.2	1	107.67	2	1.5
217	624	LAP4A	Q60961	sp|Q60961|LAP4A_MOUSE	Laptm4a	Lysosomal-associated transmembrane protein 4A OS=Mus musculus GN=Laptm4a PE=1 SV=1	39.31	1	65.13	2	1.5
217	625	E9QLR3	E9QLR3	E9QLR3|E9QLR3_MOUSE	Laptm4a	Lysosomal-associated transmembrane protein 4A OS=Mus musculus GN=Laptm4a PE=1 SV=1	39.31	1	65.13	2	1.5
466	942	LPAR1	P61793	sp|P61793|LPAR1_MOUSE	Lpar1	Lysophosphatidic acid receptor 1 OS=Mus musculus GN=Lpar1 PE=1 SV=1	66.7	1	63.97	2	1.5
466	1139	A2AMJ0	A2AMJ0	A2AMJ0|A2AMJ0_MOUSE	Lpar1	Lysophosphatidic acid receptor 1 (Fragment) OS=Mus musculus GN=Lpar1 PE=1 SV=1	66.7	1	63.97	2	1.5
466	1140	A2AMI9	A2AMI9	A2AMI9|A2AMI9_MOUSE	Lpar1	Lysophosphatidic acid receptor 1 (Fragment) OS=Mus musculus GN=Lpar1 PE=1 SV=1	66.7	1	63.97	2	1.5
460	633	LPAR3	Q9EQ31	sp|Q9EQ31|LPAR3_MOUSE	Lpar3	Lysophosphatidic acid receptor 3 OS=Mus musculus GN=Lpar3 PE=1 SV=1	69.43	1	81.5	2	1.5
222	842	A0A087WSD2	A0A087WSD2	A0A087WSD2|A0A087WSD2_MOUSE	Ms4a14	Membrane-spanning 4-domains subfamily A member 14 OS=Mus musculus GN=Ms4a14 PE=4 SV=1	66.7	2	38.38	1	1.5
759	1312	NFIP2	Q91ZP6	sp|Q91ZP6|NFIP2_MOUSE	Ndfip2	NEDD4 family-interacting protein 2 (Fragment) OS=Mus musculus GN=Ndfip2 PE=1 SV=2	34.12	1	69.15	2	1.5
759	1313	M0QWK1	M0QWK1	M0QWK1|M0QWK1_MOUSE	Ndfip2	NEDD4 family-interacting protein 2 OS=Mus musculus GN=Ndfip2 PE=1 SV=1	34.12	1	69.15	2	1.5
448	463	PGAP1	Q3UUQ7	sp|Q3UUQ7|PGAP1_MOUSE	Pgap1	GPI inositol-deacylase OS=Mus musculus GN=Pgap1 PE=1 SV=3	47.57	2	54.77	1	1.5
450	908	PRS44	Q402U7	sp|Q402U7|PRS44_MOUSE	Prss44	Serine protease 44 OS=Mus musculus GN=Prss44 PE=2 SV=1	40.32	1	66.69	2	1.5
396	597	TSN	Q62348	sp|Q62348|TSN_MOUSE	Tsn	Translin OS=Mus musculus GN=Tsn PE=1 SV=1	68.6	2	65.8	1	1.5
210	855	REEP5	Q60870	sp|Q60870|REEP5_MOUSE	Reep5	Receptor expression-enhancing protein 5 OS=Mus musculus GN=Reep5 PE=1 SV=1	81.2	2	57.38	1	1.5
210	856	G3X8R0	G3X8R0	G3X8R0|G3X8R0_MOUSE	Reep5	Receptor expression-enhancing protein OS=Mus musculus GN=Reep5 PE=1 SV=1	81.2	2	57.38	1	1.5
407	1012	RN167	Q91XF4	sp|Q91XF4|RN167_MOUSE	Rnf167	E3 ubiquitin-protein ligase RNF167 OS=Mus musculus GN=Rnf167 PE=2 SV=1	49.91	2	48.9	1	1.5
382	461	SIDT2	Q8CIF6	sp|Q8CIF6|SIDT2_MOUSE	Sidt2	SID1 transmembrane family member 2 OS=Mus musculus GN=Sidt2 PE=1 SV=1	60.51	2	38.74	1	1.5
160	299	S12A4	Q9JIS8	sp|Q9JIS8|S12A4_MOUSE	Slc12a4	Solute carrier family 12 member 4 OS=Mus musculus GN=Slc12a4 PE=1 SV=2	93.49	2	79.28	1	1.5
160	300	F8WIJ0	F8WIJ0	F8WIJ0|F8WIJ0_MOUSE	Slc12a4	Solute carrier family 12 member 4 OS=Mus musculus GN=Slc12a4 PE=1 SV=2	93.49	2	79.28	1	1.5
416	1236	A0A1L1SVE2	A0A1L1SVE2	A0A1L1SVE2|A0A1L1SVE2_MOUSE	Slc6a16	Solute carrier family 6 member 16 OS=Mus musculus GN=Slc6a16 PE=4 SV=1	42.12	1	51.85	2	1.5
416	1237	A0A1L1SR47	A0A1L1SR47	A0A1L1SR47|A0A1L1SR47_MOUSE	Slc6a16	Solute carrier family 6 member 16 OS=Mus musculus GN=Slc6a16 PE=4 SV=1	42.12	1	51.85	2	1.5
287	626	NAC2	Q8K596	sp|Q8K596|NAC2_MOUSE	Slc8a2	Sodium/calcium exchanger 2 OS=Mus musculus GN=Slc8a2 PE=1 SV=1	49.01	1	78.71	2	1.5
472	1213	A0A0A6YVZ1	A0A0A6YVZ1	A0A0A6YVZ1|A0A0A6YVZ1_MOUSE	Ssr2	Signal sequence receptor beta isoform CRA_b OS=Mus musculus GN=Ssr2 PE=1 SV=1	55	2	53.49	1	1.5
472	1214	SSRB	Q9CPW5	sp|Q9CPW5|SSRB_MOUSE	Ssr2	Translocon-associated protein subunit beta OS=Mus musculus GN=Ssr2 PE=1 SV=1	55	2	53.49	1	1.5
472	1215	A0A0A6YXB7	A0A0A6YXB7	A0A0A6YXB7|A0A0A6YXB7_MOUSE	Ssr2	Translocon-associated protein subunit beta OS=Mus musculus GN=Ssr2 PE=1 SV=1	55	2	53.49	1	1.5
420	788	E0CX74	E0CX74	E0CX74|E0CX74_MOUSE	Tm7sf2	Delta(14)-sterol reductase OS=Mus musculus GN=Tm7sf2 PE=1 SV=1	44.93	2	32.07	1	1.5
420	789	E9Q4M8	E9Q4M8	E9Q4M8|E9Q4M8_MOUSE	Tm7sf2	Delta(14)-sterol reductase OS=Mus musculus GN=Tm7sf2 PE=1 SV=1	44.93	2	32.07	1	1.5
420	790	ERG24	Q71KT5	sp|Q71KT5|ERG24_MOUSE	Tm7sf2	Delta(14)-sterol reductase OS=Mus musculus GN=Tm7sf2 PE=1 SV=2	44.93	2	32.07	1	1.5
487	754	E9PZ69	E9PZ69	E9PZ69|E9PZ69_MOUSE	Tm9sf2	Transmembrane 9 superfamily member OS=Mus musculus GN=Tm9sf2 PE=1 SV=1	57.32	2	62.99	1	1.5
487	755	TM9S2	P58021	sp|P58021|TM9S2_MOUSE	Tm9sf2	Transmembrane 9 superfamily member 2 OS=Mus musculus GN=Tm9sf2 PE=1 SV=1	57.32	2	62.99	1	1.5
294	578	TM9S3	Q9ET30	sp|Q9ET30|TM9S3_MOUSE	Tm9sf3	Transmembrane 9 superfamily member 3 OS=Mus musculus GN=Tm9sf3 PE=1 SV=1	80.51	2	65.92	1	1.5
421	815	TM115	Q9WUH1	sp|Q9WUH1|TM115_MOUSE	Tmem115	Transmembrane protein 115 OS=Mus musculus GN=Tmem115 PE=1 SV=1	43.57	2	44.81	1	1.5
336	526	TMX3	Q8BXZ1	sp|Q8BXZ1|TMX3_MOUSE	Tmx3	Protein disulfide-isomerase TMX3 OS=Mus musculus GN=Tmx3 PE=1 SV=2	61.25	2	33.19	1	1.5
367	545	TNPO3	Q6P2B1	sp|Q6P2B1|TNPO3_MOUSE	Tnpo3	Transportin-3 OS=Mus musculus GN=Tnpo3 PE=1 SV=1	75.19	2	53.6	1	1.5
500	1098	TTYH3	Q6P5F7	sp|Q6P5F7|TTYH3_MOUSE	Ttyh3	Protein tweety homolog 3 OS=Mus musculus GN=Ttyh3 PE=1 SV=1	97.25	2	24.79	1	1.5
437	510	G3X8P6	G3X8P6	G3X8P6|G3X8P6_MOUSE	Txnrd3	Thioredoxin reductase 3 OS=Mus musculus GN=Txnrd3 PE=1 SV=1	77.42	2	43.49	1	1.5
437	511	TRXR3	Q99MD6	sp|Q99MD6|TRXR3_MOUSE	Txnrd3	Thioredoxin reductase 3 OS=Mus musculus GN=Txnrd3 PE=1 SV=3	77.42	2	43.49	1	1.5
352	807	QCR9	Q8R1I1	sp|Q8R1I1|QCR9_MOUSE	Uqcr10	Cytochrome b-c1 complex subunit 9 OS=Mus musculus GN=Uqcr10 PE=1 SV=1	76.6	2	72.73	1	1.5
461	676	VNN1	Q9Z0K8	sp|Q9Z0K8|VNN1_MOUSE	Vnn1	Pantetheinase OS=Mus musculus GN=Vnn1 PE=1 SV=3	80.25	2	62.41	1	1.5
378	645	IGKC	P01837	sp|P01837|IGKC_MOUSE		Ig kappa chain C region OS=Mus musculus PE=1 SV=1	63.03	1	75.55	2	1.5
666	1305	ENV1	P10404	sp|P10404|ENV1_MOUSE		MLV-related proviral Env polyprotein OS=Mus musculus PE=1 SV=3	36.65	1	40.82	2	1.5
333	473	HS90A	P07901	sp|P07901|HS90A_MOUSE	Hsp90aa1	Heat shock protein HSP 90-alpha OS=Mus musculus GN=Hsp90aa1 PE=1 SV=4	84.36	1	63.93	1	1
308	462	MPRI	Q07113	sp|Q07113|MPRI_MOUSE	Igf2r	Cation-independent mannose-6-phosphate receptor OS=Mus musculus GN=Igf2r PE=1 SV=1	88.08	1	67.1	1	1
459	622	PDIA1	P09103	sp|P09103|PDIA1_MOUSE	P4hb	Protein disulfide-isomerase OS=Mus musculus GN=P4hb PE=1 SV=2	43.12	1	26.72	1	1
518	939	S38A2	Q8CFE6	sp|Q8CFE6|S38A2_MOUSE	Slc38a2	Sodium-coupled neutral amino acid transporter 2 OS=Mus musculus GN=Slc38a2 PE=1 SV=1	42.23	1	57.24	1	1
246	498	SC6A6	O35316	sp|O35316|SC6A6_MOUSE	Slc6a6	Sodium- and chloride-dependent taurine transporter OS=Mus musculus GN=Slc6a6 PE=1 SV=2	55.91	1	72.24	1	1
660	967	Q9D807	Q9D807	Q9D807|Q9D807_MOUSE	2200002J24Rik	Putative uncharacterized protein OS=Mus musculus GN=2200002J24Rik PE=1 SV=1	37.64	1	48.52	1	1
607	1069	ABCA6	Q8K441	sp|Q8K441|ABCA6_MOUSE	Abca6	ATP-binding cassette sub-family A member 6 OS=Mus musculus GN=Abca6 PE=1 SV=2	25.56	1	24.38	1	1
418	759	D6RFD9	D6RFD9	D6RFD9|D6RFD9_MOUSE	Abcb9	ATP-binding cassette sub-family B member 9 OS=Mus musculus GN=Abcb9 PE=1 SV=1	64.1	1	59.59	1	1
418	764	ABCB9	Q9JJ59	sp|Q9JJ59|ABCB9_MOUSE	Abcb9	ATP-binding cassette sub-family B member 9 OS=Mus musculus GN=Abcb9 PE=2 SV=1	64.1	1	59.59	1	1
401	655	PPAL	P24638	sp|P24638|PPAL_MOUSE	Acp2	Lysosomal acid phosphatase OS=Mus musculus GN=Acp2 PE=1 SV=2	45.21	1	34.11	1	1
550	589	AT8B3	Q6UQ17	sp|Q6UQ17|AT8B3_MOUSE	Atp8b3	Phospholipid-transporting ATPase IK OS=Mus musculus GN=Atp8b3 PE=1 SV=1	32.12	1	40.31	1	1
657	941	BAK	O08734	sp|O08734|BAK_MOUSE	Bak1	Bcl-2 homologous antagonist/killer OS=Mus musculus GN=Bak1 PE=1 SV=3	51.29	1	46.17	1	1
542	818	CTSR4	Q8BVN3	sp|Q8BVN3|CTSR4_MOUSE	Catsper4	Cation channel sperm-associated protein 4 OS=Mus musculus GN=Catsper4 PE=1 SV=1	25.72	1	23.13	1	1
755	1293	E9QMY1	E9QMY1	E9QMY1|E9QMY1_MOUSE	Cd200	OX-2 membrane glycoprotein OS=Mus musculus GN=Cd200 PE=1 SV=1	36.37	1	32.56	1	1
755	1294	OX2G	O54901	sp|O54901|OX2G_MOUSE	Cd200	OX-2 membrane glycoprotein OS=Mus musculus GN=Cd200 PE=1 SV=1	36.37	1	32.56	1	1
755	1295	Q80VX2	Q80VX2	Q80VX2|Q80VX2_MOUSE	Cd200	CD200 antigen OS=Mus musculus GN=Cd200 PE=1 SV=1	36.37	1	32.56	1	1
156	1310	D3Z187	D3Z187	D3Z187|D3Z187_MOUSE	Cd47	Leukocyte surface antigen CD47 OS=Mus musculus GN=Cd47 PE=1 SV=1	34.3	1	64.09	1	1
156	1311	CD47	Q61735	sp|Q61735|CD47_MOUSE	Cd47	Leukocyte surface antigen CD47 OS=Mus musculus GN=Cd47 PE=1 SV=2	34.3	1	64.09	1	1
663	980	F6SUM2	F6SUM2	F6SUM2|F6SUM2_MOUSE	Clcn7	H(+)/Cl(-) exchange transporter 7 (Fragment) OS=Mus musculus GN=Clcn7 PE=4 SV=1	60.62	1	33.01	1	1
663	1027	E9PYL4	E9PYL4	E9PYL4|E9PYL4_MOUSE	Clcn7	Chloride channel protein OS=Mus musculus GN=Clcn7 PE=1 SV=1	60.62	1	33.01	1	1
663	1028	CLCN7	O70496	sp|O70496|CLCN7_MOUSE	Clcn7	H(+)/Cl(-) exchange transporter 7 OS=Mus musculus GN=Clcn7 PE=1 SV=1	60.62	1	33.01	1	1
389	1278	CLPT1	Q8VBZ3	sp|Q8VBZ3|CLPT1_MOUSE	Clptm1	Cleft lip and palate transmembrane protein 1 homolog OS=Mus musculus GN=Clptm1 PE=1 SV=1	43.86	1	39.32	1	1
406	938	CNNM4	Q69ZF7	sp|Q69ZF7|CNNM4_MOUSE	Cnnm4	Metal transporter CNNM4 OS=Mus musculus GN=Cnnm4 PE=1 SV=2	57.7	1	46.19	1	1
803	1184	A0A0U1RPI1	A0A0U1RPI1	A0A0U1RPI1|A0A0U1RPI1_MOUSE	Fxyd1	Phospholemman OS=Mus musculus GN=Fxyd1 PE=1 SV=1	46.6	1	55.65	1	1
803	1185	PLM	Q9Z239	sp|Q9Z239|PLM_MOUSE	Fxyd1	Phospholemman OS=Mus musculus GN=Fxyd1 PE=1 SV=1	46.6	1	55.65	1	1
761	1319	H2B1A	P70696	sp|P70696|H2B1A_MOUSE	Hist1h2ba	Histone H2B type 1-A OS=Mus musculus GN=Hist1h2ba PE=1 SV=3	33.5	1	50.13	1	1
463	817	A0A140T8M9	A0A140T8M9	A0A140T8M9|A0A140T8M9_MOUSE	Igkv1-122	Immunoglobulin kappa chain variable 1-122 (Fragment) OS=Mus musculus GN=Igkv1-122 PE=4 SV=2	68.11	1	72.39	1	1
800	1308	A0A0B4J1H8	A0A0B4J1H8	A0A0B4J1H8|A0A0B4J1H8_MOUSE	Igkv1-133	Immunoglobulin kappa variable 1-133 (Fragment) OS=Mus musculus GN=Igkv1-133 PE=4 SV=1	34.3	1	66.74	1	1
800	1309	A0A0B4J1H7	A0A0B4J1H7	A0A0B4J1H7|A0A0B4J1H7_MOUSE	Igkv1-135	Immunoglobulin kappa variable 1-135 (Fragment) OS=Mus musculus GN=Igkv1-135 PE=4 SV=1	34.3	1	66.74	1	1
667	1002	V9GX00	V9GX00	V9GX00|V9GX00_MOUSE	Il6st	Interleukin-6 receptor subunit beta OS=Mus musculus GN=Il6st PE=1 SV=1	28.01	1	42.21	1	1
667	1003	IL6RB	Q00560	sp|Q00560|IL6RB_MOUSE	Il6st	Interleukin-6 receptor subunit beta OS=Mus musculus GN=Il6st PE=1 SV=2	28.01	1	42.21	1	1
469	1052	ITA1	Q3V3R4	sp|Q3V3R4|ITA1_MOUSE	Itga1	Integrin alpha-1 OS=Mus musculus GN=Itga1 PE=1 SV=2	35.69	1	24.79	1	1
362	1337	ITPR1	P11881	sp|P11881|ITPR1_MOUSE	Itpr1	Inositol 1 4 5-trisphosphate receptor type 1 OS=Mus musculus GN=Itpr1 PE=1 SV=2	33.53	1	36.55	1	1
362	654	ITPR2	Q9Z329	sp|Q9Z329|ITPR2_MOUSE	Itpr2	Inositol 1 4 5-trisphosphate receptor type 2 OS=Mus musculus GN=Itpr2 PE=1 SV=4	33.53	1	36.55	1	1
651	904	LEG8	Q9JL15	sp|Q9JL15|LEG8_MOUSE	Lgals8	Galectin-8 OS=Mus musculus GN=Lgals8 PE=1 SV=1	27.74	1	37.01	1	1
651	905	A8DIL0	A8DIL0	A8DIL0|A8DIL0_MOUSE	Lgals8	Galectin OS=Mus musculus GN=Lgals8 PE=1 SV=1	27.74	1	37.01	1	1
510	1189	LMAN2	Q9DBH5	sp|Q9DBH5|LMAN2_MOUSE	Lman2	Vesicular integral-membrane protein VIP36 OS=Mus musculus GN=Lman2 PE=1 SV=2	46.43	1	49.62	1	1
508	1170	F7BC60	F7BC60	F7BC60|F7BC60_MOUSE	Mff	Mitochondrial fission factor (Fragment) OS=Mus musculus GN=Mff PE=1 SV=1	48.81	1	45.88	1	1
508	1171	F7CTF8	F7CTF8	F7CTF8|F7CTF8_MOUSE	Mff	Mitochondrial fission factor (Fragment) OS=Mus musculus GN=Mff PE=1 SV=1	48.81	1	45.88	1	1
508	1172	E0CYI3	E0CYI3	E0CYI3|E0CYI3_MOUSE	Mff	Mitochondrial fission factor OS=Mus musculus GN=Mff PE=1 SV=1	48.81	1	45.88	1	1
508	1173	Q6PCP5	Q6PCP5	sp|Q6PCP5|MFF_MOUSE	Mff	Mitochondrial fission factor OS=Mus musculus GN=Mff PE=1 SV=1	48.81	1	45.88	1	1
508	1174	E0CYB9	E0CYB9	E0CYB9|E0CYB9_MOUSE	Mff	Mitochondrial fission factor OS=Mus musculus GN=Mff PE=1 SV=1	48.81	1	45.88	1	1
379	861	F6Y6V5	F6Y6V5	F6Y6V5|F6Y6V5_MOUSE	Ndufb5	NADH dehydrogenase [ubiquinone] 1 beta subcomplex subunit 5 mitochondrial (Fragment) OS=Mus musculus GN=Ndufb5 PE=1 SV=1	44	1	46.76	1	1
379	863	D3YX99	D3YX99	D3YX99|D3YX99_MOUSE	Ndufb5	NADH dehydrogenase [ubiquinone] 1 beta subcomplex subunit 5 mitochondrial (Fragment) OS=Mus musculus GN=Ndufb5 PE=1 SV=1	44	1	46.76	1	1
379	864	D3Z6W9	D3Z6W9	D3Z6W9|D3Z6W9_MOUSE	Ndufb5	NADH dehydrogenase [ubiquinone] 1 beta subcomplex subunit 5 mitochondrial OS=Mus musculus GN=Ndufb5 PE=1 SV=1	44	1	46.76	1	1
379	865	NDUB5	Q9CQH3	sp|Q9CQH3|NDUB5_MOUSE	Ndufb5	NADH dehydrogenase [ubiquinone] 1 beta subcomplex subunit 5 mitochondrial OS=Mus musculus GN=Ndufb5 PE=1 SV=1	44	1	46.76	1	1
361	986	NDUB6	Q3UIU2	sp|Q3UIU2|NDUB6_MOUSE	Ndufb6	NADH dehydrogenase [ubiquinone] 1 beta subcomplex subunit 6 OS=Mus musculus GN=Ndufb6 PE=1 SV=3	28.93	1	44.5	1	1
256	879	ANPRA	P18293	sp|P18293|ANPRA_MOUSE	Npr1	Atrial natriuretic peptide receptor 1 OS=Mus musculus GN=Npr1 PE=1 SV=2	42.21	1	26.58	1	1
470	1141	E9PXK7	E9PXK7	E9PXK7|E9PXK7_MOUSE	Pex11b	Peroxisomal membrane protein 11B OS=Mus musculus GN=Pex11b PE=1 SV=1	57.82	1	65.89	1	1
470	1142	PX11B	Q9Z210	sp|Q9Z210|PX11B_MOUSE	Pex11b	Peroxisomal membrane protein 11B OS=Mus musculus GN=Pex11b PE=1 SV=1	57.82	1	65.89	1	1
471	1155	Q497Q9	Q497Q9	Q497Q9|Q497Q9_MOUSE	Pmis2	Pmis2 sperm-specific protein OS=Mus musculus GN=Pmis2 PE=2 SV=1	55.77	1	37.07	1	1
408	1032	POMT1	Q8R2R1	sp|Q8R2R1|POMT1_MOUSE	Pomt1	Protein O-mannosyl-transferase 1 OS=Mus musculus GN=Pomt1 PE=1 SV=1	58.37	1	30.13	1	1
465	933	RN133	Q14B02	sp|Q14B02|RN133_MOUSE	Rnf133	E3 ubiquitin-protein ligase RNF133 OS=Mus musculus GN=Rnf133 PE=1 SV=1	67.45	1	54.43	1	1
306	1270	A0A1B0GR51	A0A1B0GR51	A0A1B0GR51|A0A1B0GR51_MOUSE	Rnf170	E3 ubiquitin-protein ligase RNF170 (Fragment) OS=Mus musculus GN=Rnf170 PE=1 SV=1	37.92	1	35.59	1	1
306	1273	RN170	Q8CBG9	sp|Q8CBG9|RN170_MOUSE	Rnf170	E3 ubiquitin-protein ligase RNF170 OS=Mus musculus GN=Rnf170 PE=1 SV=1	37.92	1	35.59	1	1
681	1332	SFT2A	Q5SSN7	sp|Q5SSN7|SFT2A_MOUSE	Sft2d1	Vesicle transport protein SFT2A OS=Mus musculus GN=Sft2d1 PE=1 SV=1	31.88	1	32.66	1	1
206	385	A2AGJ9	A2AGJ9	A2AGJ9|A2AGJ9_MOUSE	Slc12a6	Solute carrier family 12 member 6 OS=Mus musculus GN=Slc12a6 PE=4 SV=1	57.5	1	57.32	1	1
206	391	Q6P6P5	Q6P6P5	Q6P6P5|Q6P6P5_MOUSE	Slc12a6	Slc12a6 protein OS=Mus musculus GN=Slc12a6 PE=2 SV=1	57.5	1	57.32	1	1
206	392	Q3V0N8	Q3V0N8	Q3V0N8|Q3V0N8_MOUSE	Slc12a6	Putative uncharacterized protein OS=Mus musculus GN=Slc12a6 PE=1 SV=1	57.5	1	57.32	1	1
206	393	S12A6	Q924N4	sp|Q924N4|S12A6_MOUSE	Slc12a6	Solute carrier family 12 member 6 OS=Mus musculus GN=Slc12a6 PE=1 SV=2	57.5	1	57.32	1	1
405	927	D3Z5N1	D3Z5N1	D3Z5N1|D3Z5N1_MOUSE	Slc30a2	Zinc transporter 2 OS=Mus musculus GN=Slc30a2 PE=4 SV=1	39.11	1	38.58	1	1
405	928	D3Z5N0	D3Z5N0	D3Z5N0|D3Z5N0_MOUSE	Slc30a2	Zinc transporter 2 OS=Mus musculus GN=Slc30a2 PE=4 SV=1	39.11	1	38.58	1	1
405	931	ZNT2	Q2HJ10	sp|Q2HJ10|ZNT2_MOUSE	Slc30a2	Zinc transporter 2 OS=Mus musculus GN=Slc30a2 PE=1 SV=1	39.11	1	38.58	1	1
388	1000	S38A5	Q3U1J0	sp|Q3U1J0|S38A5_MOUSE	Slc38a5	Sodium-coupled neutral amino acid transporter 5 OS=Mus musculus GN=Slc38a5 PE=1 SV=1	68.68	1	71.21	1	1
449	1242	S39AA	Q6P5F6	sp|Q6P5F6|S39AA_MOUSE	Slc39a10	Zinc transporter ZIP10 OS=Mus musculus GN=Slc39a10 PE=1 SV=1	41.13	1	51.19	1	1
507	1163	Q68FL0	Q68FL0	Q68FL0|Q68FL0_MOUSE	Slc8a1	Slc8a1 protein OS=Mus musculus GN=Slc8a1 PE=1 SV=1	50.44	1	59.76	1	1
507	1164	G5E8Y0	G5E8Y0	G5E8Y0|G5E8Y0_MOUSE	Slc8a1	Sodium/calcium exchanger 1 OS=Mus musculus GN=Slc8a1 PE=1 SV=2	50.44	1	59.76	1	1
507	1165	G3X9J1	G3X9J1	G3X9J1|G3X9J1_MOUSE	Slc8a1	Sodium/calcium exchanger 1 OS=Mus musculus GN=Slc8a1 PE=1 SV=1	50.44	1	59.76	1	1
507	1166	NAC1	P70414	sp|P70414|NAC1_MOUSE	Slc8a1	Sodium/calcium exchanger 1 OS=Mus musculus GN=Slc8a1 PE=1 SV=1	50.44	1	59.76	1	1
502	1113	SL9A1	Q61165	sp|Q61165|SL9A1_MOUSE	Slc9a1	Sodium/hydrogen exchanger 1 OS=Mus musculus GN=Slc9a1 PE=1 SV=1	62.48	1	67.24	1	1
514	1267	Q9D3L3	Q9D3L3	Q9D3L3|Q9D3L3_MOUSE	Snap23	Synaptosomal-associated protein OS=Mus musculus GN=Snap23 PE=1 SV=1	37.86	1	38.25	1	1
432	1352	SOAT1	Q61263	sp|Q61263|SOAT1_MOUSE	Soat1	Sterol O-acyltransferase 1 OS=Mus musculus GN=Soat1 PE=1 SV=2	36	1	32.55	1	1
652	1346	SRPK1	O70551	sp|O70551|SRPK1_MOUSE	Srpk1	SRSF protein kinase 1 OS=Mus musculus GN=Srpk1 PE=1 SV=2	32.18	1	31.3	1	1
652	919	SRPK2	O54781	sp|O54781|SRPK2_MOUSE	Srpk2	SRSF protein kinase 2 OS=Mus musculus GN=Srpk2 PE=1 SV=2	32.18	1	31.3	1	1
652	920	A0A0R4J124	A0A0R4J124	A0A0R4J124|A0A0R4J124_MOUSE	Srpk2	SRSF protein kinase 2 OS=Mus musculus GN=Srpk2 PE=1 SV=1	32.18	1	31.3	1	1
652	1335	A0A0G2JDY2	A0A0G2JDY2	A0A0G2JDY2|A0A0G2JDY2_MOUSE	Srpk2	SRSF protein kinase 2 (Fragment) OS=Mus musculus GN=Srpk2 PE=1 SV=1	32.18	1	31.3	1	1
652	1345	SRPK3	Q9Z0G2	sp|Q9Z0G2|SRPK3_MOUSE	Srpk3	SRSF protein kinase 3 OS=Mus musculus GN=Srpk3 PE=1 SV=1	32.18	1	31.3	1	1
766	1369	Q8BH40	Q8BH40	Q8BH40|Q8BH40_MOUSE	Stx7	Putative uncharacterized protein OS=Mus musculus GN=Stx7 PE=1 SV=1	28.62	1	49.16	1	1
468	1046	D3YX52	D3YX52	D3YX52|D3YX52_MOUSE	Tm6sf1	Transmembrane 6 superfamily member 1 OS=Mus musculus GN=Tm6sf1 PE=1 SV=1	27.54	1	48.39	1	1
468	1049	TM6S1	P58749	sp|P58749|TM6S1_MOUSE	Tm6sf1	Transmembrane 6 superfamily member 1 OS=Mus musculus GN=Tm6sf1 PE=2 SV=2	27.54	1	48.39	1	1
425	1093	A0A0R4J0K4	A0A0R4J0K4	A0A0R4J0K4|A0A0R4J0K4_MOUSE	Tm7sf3	Transmembrane 7 superfamily member 3 OS=Mus musculus GN=Tm7sf3 PE=1 SV=1	67.39	1	73.16	1	1
512	1265	TM107	Q9CPV0	sp|Q9CPV0|TM107_MOUSE	Tmem107	Transmembrane protein 107 OS=Mus musculus GN=Tmem107 PE=2 SV=1	38.97	1	26.1	1	1
428	1240	A0A1B0GR84	A0A1B0GR84	A0A1B0GR84|A0A1B0GR84_MOUSE	Tmem160	Transmembrane protein 160 OS=Mus musculus GN=Tmem160 PE=1 SV=1	40.82	1	40.43	1	1
428	1241	TM160	Q9D938	sp|Q9D938|TM160_MOUSE	Tmem160	Transmembrane protein 160 OS=Mus musculus GN=Tmem160 PE=2 SV=1	40.82	1	40.43	1	1
194	659	E0CY07	E0CY07	E0CY07|E0CY07_MOUSE	Tmem167	Protein kish OS=Mus musculus GN=Tmem167 PE=1 SV=1	51.5	1	59.33	1	1
194	660	KISHA	Q9CR64	sp|Q9CR64|KISHA_MOUSE	Tmem167a	Protein kish-A OS=Mus musculus GN=Tmem167a PE=1 SV=1	51.5	1	59.33	1	1
449	935	A0A0N4SVU8	A0A0N4SVU8	A0A0N4SVU8|A0A0N4SVU8_MOUSE	Tmem176a	Transmembrane protein 176A (Fragment) OS=Mus musculus GN=Tmem176a PE=1 SV=1	59.56	1	32.94	1	1
449	936	T176A	Q9DCS1	sp|Q9DCS1|T176A_MOUSE	Tmem176a	Transmembrane protein 176A OS=Mus musculus GN=Tmem176a PE=1 SV=2	59.56	1	32.94	1	1
767	1383	A0A0R4J173	A0A0R4J173	A0A0R4J173|A0A0R4J173_MOUSE	Tmtc3	Transmembrane and TPR repeat-containing protein 3 OS=Mus musculus GN=Tmtc3 PE=1 SV=1	28.44	1	31.56	1	1
767	1387	G5E8C4	G5E8C4	G5E8C4|G5E8C4_MOUSE	Tmtc3	MCG142017 isoform CRA_a OS=Mus musculus GN=Tmtc3 PE=1 SV=1	28.44	1	31.56	1	1
767	1388	TMTC3	Q8BRH0	sp|Q8BRH0|TMTC3_MOUSE	Tmtc3	Transmembrane and TPR repeat-containing protein 3 OS=Mus musculus GN=Tmtc3 PE=1 SV=2	28.44	1	31.56	1	1
733	1079	Q3UHG5	Q3UHG5	Q3UHG5|Q3UHG5_MOUSE	Tspan7	Tetraspanin OS=Mus musculus GN=Tspan7 PE=1 SV=1	71.35	1	74.96	1	1
733	1080	TSN7	Q62283	sp|Q62283|TSN7_MOUSE	Tspan7	Tetraspanin-7 OS=Mus musculus GN=Tspan7 PE=1 SV=2	71.35	1	74.96	1	1
735	1111	VTI1B	O88384	sp|O88384|VTI1B_MOUSE	Vti1b	Vesicle transport through interaction with t-SNAREs homolog 1B OS=Mus musculus GN=Vti1b PE=1 SV=1	61.97	1	31.45	1	1
735	1112	Q91XH6	Q91XH6	Q91XH6|Q91XH6_MOUSE	Vti1b	Vesicle transport through interaction with t-SNAREs 1B homolog OS=Mus musculus GN=Vti1b PE=1 SV=1	61.97	1	31.45	1	1
748	1249	XK	Q9QXY7	sp|Q9QXY7|XK_MOUSE	Xk	Membrane transport protein XK OS=Mus musculus GN=Xk PE=1 SV=1	41.42	1	39.32	1	1
