# Supplementary material for: The repertoire of testicular extracellular vesicle cargoes and their involvement in inter-compartmental communication associated with spermatogenesis
Source: BMC Biol. 2022 Mar 29;20:78. doi: 10.1186/s12915-022-01268-5 (PMC8966158; doi:10.1186/s12915-022-01268-5)
Supplement: Supplementary file 3 — Additional file 3: Table S2. Expression profiles of genes encoding for the proteins identified in testicular EVs. [file 12915_2022_1268_MOESM3_ESM.xlsx]

## Sheet: Sheet1
Gene name	Testicular cell types
	post-meiotic_haploid_round_spermatids	meiotic_spermatocytes	elongating_spermatids	spermatogonia	Sertoli	Leydig	Endothelial	Macrophage	Myoid	InnateLymph	Unknown
Abca1	0.00765052	0.00729099	0.00756856	0.333531	0.783983	2.72137	0.969177	2.87921	1.29656	1.20763	2.05367
Abca5	0.0615909	0.76447	0.0294659	0.947737	0.108965	0.243191	0.0830568	0.0515947	0.149319	0.00803688	0.170541
Abca6	0.144721	0.0121001	0.180934	0.012024	0.0475198	0.526113	0.253649	0.378536	0.222592	0.140412	1.81937
Abcb10	0.00933194	0.183238	0.00820417	0.449866	1.3682	1.23206	0.429463	1.38255	0.636142	1.16747	1.51636
Abcb9	0.544239	0.964198	0.047868	0.271004	0.169697	0.0463933	0.0483176	0.245698	0.143166	0.590266	0.0165228
Abcc12	0.57436	1.47608	0.0515802	0.29336	0.0600854	0.0563269	0.00732507	0.0673209	0.0346304	0.0185439	0.035096
Abcg2	0.649048	0.0403274	0.297025	0.203206	0.0459166	0.0476327	4.10214	0.109516	2.04083	0.380302	0.146044
Ace	1.31886	0.131446	1.60206	0.0403724	0.240495	0.0863773	0.0505131	0.441509	0.337706	0.0658566	1.16519
Acp2	0.0388202	0.807307	0.0182718	0.360233	0.789056	1.62202	0.825784	4.19078	0.639789	0.39547	1.63529
Actb	1.97795	1.64613	2.7104	2.35161	2.88483	2.90736	4.15354	5.14559	4.01659	4.75941	3.73103
Actg1	0.437748	1.49402	0.0695934	0.737814	0.970375	1.01364	2.16886	2.16858	1.48371	3.0506	1.79575
Adam1b	1.06144	1.62322	0.0937168	0.256383	0.142656	0.0589243	0.0411562	0.089034	0.0647497	0.0358722	0.0441554
Adam9	0.00667001	0.00823685	0.0063634	0.251739	1.13477	0.782846	0.94337	2.68906	0.783906	1.03168	1.46613
Afg3l2	0.389017	1.37598	0.0804584	1.46771	1.23189	1.49259	0.836791	1.07805	0.725722	0.864535	0.967866
Agpat3	1.54124	1.45366	2.73061	0.242719	0.855702	1.76476	0.580337	1.02834	0.54715	0.968854	0.785255
Agpat4	0.00971245	0.00569082	0.0253321	0.0318415	1.89767	0.340711	0.583608	0.244696	0.257783	0.0976341	0.12569
Agtrap	1.10038	0.707418	0.0886866	0.581681	1.84732	1.93919	1.23629	1.87452	0.865642	0.925609	1.12832
Aldh3a2	0.86077	0.475	0.0252772	0.386214	1.28507	1.50773	0.730667	1.59379	0.493503	1.6946	1.1959
Aldh3b1	1.53774	0.796677	0.694195	0.0468975	0.173513	1.00662	0.0298171	0.750002	0.128285	0.0913278	0.455723
Alg10b	0.00442524	0.0412058	0.00190207	1.34269	0.159372	0.960155	0.172249	0.84237	0.416686	0.820169	0.790427
Alpl	0.00898066	0.00180063	0.000716989	0.00972004	0.00913174	0.0586922	0.0360139	0.494445	0.321527	0.0370486	1.07119
Aoc3	0.00378863	0.00285459	0.00300101	0.00622248	0.0369579	0.340796	3.23676	0.319635	2.13883	0.547509	1.18162
Ap2a1	1.08738	0.251086	0.421819	0.220742	0.375337	0.136572	0.64652	0.215262	0.248043	0.0524107	0.223313
Ap2a2	1.54122	0.315331	0.286926	0.866207	0.263446	0.290481	0.580751	2.09534	0.675605	1.21241	0.792664
Aph1a	0.00263479	0.00555314	0.00726413	0.14692	1.53781	1.96201	2.39868	1.49665	1.38447	1.20686	1.28922
Aph1c	0.0958706	0.977392	0.00846116	0.118275	0.0510839	0.698161	0.0111737	0.262954	0	0.00272574	0.0379346
Aqp7	1.5642	0.120321	1.20152	0.0260052	0.156232	0.0224154	0.0210431	0.0399366	0.0902113	0.0705299	0.0310311
Arf1	0.958893	1.7466	0.298329	1.51625	1.15146	1.70472	1.46414	1.55624	1.30973	1.4339	1.61628
Arf2	0.054365	0.315653	0.0106378	1.48682	0.367194	0.372587	1.04287	1.20771	0.790096	0.964551	1.12809
Arf3	0.254088	0.717499	0.0870481	0.686738	2.52902	1.02854	0.991354	1.56765	0.616433	1.44002	0.82865
Arf4	2.10337	0.925127	0.513283	1.09975	0.822516	1.67401	1.33049	1.08108	1.20998	1.02268	1.577
Arf5	0.323217	0.703703	0.1397	0.836361	1.84001	1.36218	1.1747	1.89819	1.00264	2.09521	1.21397
Asrgl1	3.23686	3.48466	3.04446	1.67152	2.15204	1.66069	1.03046	2.04218	1.80075	2.02858	1.83358
Atp11a	0.605628	1.12401	0.0434339	0.585797	0.0484731	0.921495	0.409257	0.147095	0.337935	0.226066	0.285359
Atp1a1	0.0108934	0.00869417	0.0294095	0.101461	2.01771	1.94513	1.45396	1.06575	0.887821	1.11679	1.11117
Atp1a2	0.0177405	0.00981908	0.043705	0.0529784	2.16364	0.605653	0.44116	0.705766	0.710783	0.056383	2.0268
Atp1a4	1.44701	0.0966126	2.32125	0.0541569	0.457086	0.0169169	0.0768079	0.172864	0.0840815	0.14304	0.0619639
Atp1b1	0.0315332	0.0147594	0.0308059	0.0720825	1.68856	0.249637	1.41753	0	0.791523	0.0198513	0.0153584
Atp1b3	1.77842	0.973702	2.78334	1.05502	1.28178	1.48238	2.12243	1.618	1.39506	1.4028	1.58444
Atp2a2	0.303692	1.07397	0.0528351	1.50182	0.761416	1.0799	1.5378	1.30218	1.44531	0.744636	1.58724
Atp2b4	0.144842	0.929037	0.0339909	0.245875	1.85188	0.167105	2.19871	0.450126	1.10253	1.08016	0.830862
Atp5f1	1.17794	1.83349	0.538105	2.42703	0.98621	2.29293	1.42154	1.66616	1.32995	1.91996	1.60591
Atp6v0a1	0.293721	0.727326	0.0304987	0.637579	1.90355	1.94194	0.87185	3.00409	0.66886	0.963189	1.04319
Atp6v0a2	0.347226	0.692875	0.040249	1.03387	1.71243	1.07864	1.14784	1.05397	0.718471	2.02043	1.19376
Atp6v0c	0.00252326	0.00879386	0.000148432	0.0472661	0.29645	0.493659	0.651909	0.161144	0.38374	0.000655086	0.326532
Atp6v0d1	0.392499	0.994412	0.101653	1.57031	0.887856	1.93118	1.27338	2.62917	0.811656	1.25095	1.31535
Atp8b3	1.51998	1.61758	1.69285	0.210756	0.434344	0.0715715	0.0687339	0.177178	0.161649	0.152603	0.0613319
Bak1	0.062815	0.670445	0.00853083	0.118956	0.662445	0.507165	1.58569	2.41117	0.713733	2.18206	0.600442
Banf1	0.61551	1.49831	0.0763148	2.35186	0.790473	1.91987	1.52886	0.982172	1.29942	1.34831	1.23413
Best1	1.97432	0.280333	0.622926	0.061355	0.206442	0.0353018	0.0388572	0.0629136	0.108325	0.0830004	0.100503
Bri3bp	0.240331	0.0268925	1.56766	1.19908	0.195912	0.862746	0.226018	0.389699	0.281246	0.0736498	0.126405
Bscl2	1.83332	2.197	0.989693	0.709537	0.976574	1.50022	0.603008	1.26967	0.824279	1.13273	0.936638
Bsg	1.75367	2.00217	0.671454	1.56362	0.92358	1.82045	3.21873	1.02338	1.65697	0.378349	1.36386
Catsper4	1.47707	0.201707	0.226443	0.0337062	0.0780194	0.0160221	0.00862196	0.053163	0.0499197	0	0.0316937
Catsperb	0.491459	1.22394	0.0529732	0.298066	0.0276049	0	0.0113277	0.0446879	0.00525459	0.126337	0.00825272
Cav1	0.00293363	0.0035772	0.00161757	0.00595546	0.0378339	1.08693	1.47047	0.753036	1.44372	0.636047	1.97727
Ccny	0.370685	1.29729	0.0436932	1.42656	0.771378	0.634185	1.26629	0.681247	0.924227	0.678356	0.597593
Cd109	0.484749	0.0131092	0.0721981	0.00940531	0.0245972	0.00838544	0.661466	0.00683856	0.29946	0.0623626	0.011472
Cd200	0.00497028	0.00637404	0.00352312	0.0101051	0.0495379	0.381415	2.72682	1.07392	2.09413	1.13929	2.51858
Cd36	0.00539159	0.00240413	0.00196331	0.00163969	0.0117266	2.61718	0.0414175	1.37831	0.01659	0.196727	0.0801605
Cd47	0.0243867	0.0110933	0.00940046	0.77695	0.0908317	2.91012	1.68117	2.55497	1.57157	2.17708	2.45401
Cd63	0.226187	0.828878	0.0215799	1.47264	0.161483	1.37533	0.717659	3.19384	1.42178	0.617211	3.13441
Cd81	0.0264509	0.0181009	0.0293886	0.976456	1.20783	3.26248	2.1337	2.2397	1.88895	1.00151	2.75826
Cd82	0.0158939	0.0198611	0.00251738	0.0764036	0.067814	1.7816	0.529281	1.6355	0.125127	4.03561	0.802024
Cers3	0.0460827	0.973112	0.0345259	0.359686	0.04997	0.0188913	0.0612336	0.011767	0.0716255	0.0271323	0.0192392
Cisd2	0.826167	0.535269	0.0986915	2.00196	0.537841	1.78949	1.17893	1.57035	1.03354	1.53512	1.5251
Ckap5	0.483478	0.787103	0.127482	1.94718	0.85502	0.589161	0.639811	0.730617	0.476024	1.15488	0.742673
Clcn5	0.00331494	0.00239454	0.00924209	0.693986	1.57244	1.27499	0.527425	2.0152	0.539661	0.529479	1.10871
Clcn7	0.00557852	0.132178	0.0208804	0.753278	1.77035	1.01105	0.418221	1.40769	0.361655	0.225355	0.899839
Cldn3	0.0115193	0.0151145	0.0150756	0.0395495	0.93131	0.00492267	0.0078059	0	0.0339817	0	0.00143582
Cldnd1	1.20121	0.271701	0.0207437	0.724018	0.48682	0.905976	0.698904	0.535175	0.712536	0.576765	0.983379
Clgn	2.83206	3.30887	0.840852	1.41457	1.18142	0.353368	0.475492	1.12978	1.0571	1.17838	0.608444
Clptm1	0.700608	1.12724	0.201459	0.871261	0.951365	2.66984	1.45479	1.01658	1.01506	0.74396	1.17125
Cnih4	0.0165878	0.374057	0.0105485	1.35541	0.387158	1.61931	0.903945	1.2364	0.682362	1.14252	1.37984
Cnnm4	0.013796	0.748479	0.00678949	0.481752	0.122333	0.00119466	0.106783	0.00799951	0.00340754	0.0663424	0.0146272
Cox4i1	1.99418	2.92723	1.34991	2.87086	1.85549	3.06719	2.75171	2.33146	2.3791	1.93791	2.16314
Cox6c	1.72115	2.54932	0.369878	2.47014	1.68312	3.19586	2.41178	2.11707	2.19724	1.88203	2.0992
Cox7a1	0.00833649	0.00216027	0.00517084	0.205	1.04717	2.93068	0.00667867	0.269886	0.233047	0.0197312	0.770648
Cox7a2	2.41308	2.77127	1.8301	2.07406	1.53151	2.22032	1.82651	1.7041	1.46203	1.68532	1.6988
Cox7c	1.6061	2.15582	0.254591	1.87967	1.06684	2.25175	1.62652	2.13352	1.26131	1.98795	1.64444
Cs	0.627505	0.714256	0.368906	2.1266	0.753919	1.75963	1.42728	1.42724	1.20197	1.53335	1.37081
Cyb5b	0.209882	1.06593	0.0297742	0.797871	1.29769	3.46319	1.04967	0.394902	0.71494	0.395752	0.500077
Cyb5r1	0.0391405	0.0166553	0.116695	0.797602	2.60377	1.28521	1.03665	1.57823	0.332624	1.0694	0.225877
Cyb5r3	0.235797	0.884658	0.049578	1.3484	1.04971	3.32984	2.90325	2.11139	2.52924	1.92677	2.75947
Cybb	0.00195431	0.00342054	0.00265964	0.00481104	0.0270123	0.107447	0.0412418	2.63218	0.0699333	1.55461	0.0624387
Cyp17a1	0.00731305	0.00467277	0.00844509	0.0117208	0.0232774	4.01364	0.0244814	0.0974215	0.0418435	0	0.0546474
Dad1	1.87791	2.12029	0.736452	1.38763	1.24338	2.38028	1.27485	1.36506	1.35702	1.37269	1.5348
Derl1	1.0421	1.08259	0.0602867	0.308554	0.731835	1.09844	0.514859	1.4145	0.635745	0.824451	1.11021
Derl2	1.00281	1.3598	0.12765	0.668115	0.60272	1.22719	0.364215	0.650551	0.425657	0.487428	0.656753
Dhcr24	0.0102362	0.00520999	0.0193349	0.501803	0.926159	3.01866	0.0435938	0.0512461	0	0.0407434	0.0631333
Dhcr7	0.0865299	0.00556671	0.0376491	0.993414	0.395073	3.16236	0.536383	0.0596288	0.181349	0.0353354	0.101524
Dis3l2	1.06288	0.604279	0.0718239	0.21356	0.339298	0.344942	0.594833	0.39869	0.272793	0.372857	0.25628
Dnajc11	0.197335	1.02001	0.0642738	1.62862	1.28878	1.7263	0.396332	0.986185	0.244181	1.12805	0.923734
Dpep1	0.00464218	0.00322947	0.0119366	0.00246403	0.0186847	0.31385	0.0858738	0.63836	0.387147	0.0632578	2.1481
Dpy19l2	0.863273	1.42684	0.0579071	0.17817	0.0800108	0.0221942	0.0426439	0.0406739	0.195825	0.0414272	0.0247833
Ebp	0.00777694	0.00461268	0.0105763	0.0381774	1.65545	2.76035	1.07984	0.739892	0.392804	0.127443	1.16177
Elovl1	0.0107173	0.0632852	0.00653323	0.223677	0.49781	1.97583	2.1842	1.558	1.56229	1.54867	1.85041
Emp3	0.0377732	0.093489	0.01545	0.0769658	0.0357467	1.86962	0.932583	2.26244	0.820787	1.39151	2.09604
Entpd2	0.00309197	0.00402121	0.000628621	0.0265664	0.0315075	0.116942	0.14964	0.735485	0.273443	0.0935484	2.20239
Ephx1	0.00192543	0.0050015	0.000551394	0.00603122	0.0504391	3.55824	0.801533	1.16137	0.968367	0.281984	1.52885
Erlin2	0.614009	1.55241	0.409828	0.908716	0.601154	0.59476	0.758197	0.726762	0.640498	0.417922	0.75527
Ermp1	0.262882	1.07128	0.0339139	0.858604	0.487959	0.421469	0.888468	0.760055	0.710909	0.973093	0.705475
Extl2	0.370027	1.10717	0.0156348	0.19801	0.0754593	0.570496	0.333278	0.464692	0.420437	0.0880938	0.785363
F11r	0.00956568	0.0130431	0.0191974	0.156271	1.71251	0.994274	2.18758	1.47553	1.63917	0.830989	1.77275
Fads2	0.00160815	0.00173739	0.00233688	0.0190342	0.844294	2.65016	0.294318	0.00779571	0	0	0.093149
Fam134c	0.959349	0.0358491	0.848341	0.118586	0.669986	0.0859952	0.590841	0.304685	0.554455	0.0639758	0.1422
Fam24a	1.80941	0.272149	0.150876	0.0238191	0.106004	0.0184034	0.0169522	0.078866	0.11647	0.0214362	0.0498926
Folr1	0.00766693	0.00614134	0.0105196	0.0123467	1.1651	3.34879	0.00634059	0.0901228	0.0235939	0	0.120201
Fth1	0.412333	1.64039	0.44236	2.29494	1.94892	4.23569	3.15785	4.78831	3.17437	2.75414	4.5261
Ftmt	1.50736	0.245448	0.0715452	0.0197985	0.0793876	0.0394173	0.0393219	0.0921138	0.0851946	0.133217	0.0216034
Fxyd1	0.00633177	0.0106446	0.00547769	0.0166182	0.107359	3.02552	0.60465	1.06659	1.37472	0.714948	2.54335
Gapdhs	2.58475	0.537124	3.87513	0.29358	1.6047	0.377143	0.606956	1.1424	0.638011	1.05677	0.835172
Gba	0.0114759	0.0110343	0.0111959	0.534969	1.6529	2.05564	1.00182	2.08539	0.399435	1.42756	0.987937
Gdpd1	1.40494	1.1812	1.81288	0.796674	0.269239	0.300686	0.149785	0.102061	0.197579	0.0965495	0.0689285
Gdpd4	0.0391637	0.756689	0.0138103	0.251215	0.00725756	0.00270594	0.00758107	0.00624499	0	0	0.00615424
Ggt7	0.330616	0.409853	0.0826112	0.127317	0.0124915	0.0206495	0.0335424	0.0131579	0.0393858	0	0.00193091
Ghitm	1.99167	1.36611	2.26021	1.22903	0.816861	1.52404	0.961448	1.19719	0.769273	1.06727	1.08519
Glb1	0.45662	0.0395255	0.0188273	0.070679	0.183806	2.8567	0.232388	0.737432	0.26849	0.249666	0.706174
Glb1l2	0.000726854	0.00258015	0.000680123	0.0103279	0.0156064	2.05381	0.0133603	0.0924285	0.149481	0	0.229113
Glipr1l2	0.197364	1.58955	0.051626	0.419818	0.0844618	0.00633026	0.00809926	0.0340672	0.0922026	0.0469098	0.0295555
Gpm6a	0.509028	0.00507441	0.00196214	0.0126814	0.00339211	0	0	0.0135438	0	0.241882	0.000925889
Gpr108	0.252874	1.36403	0.0246003	0.448043	0.511751	1.27824	0.51415	0.68989	0.284266	0.164699	0.659837
Gpx4	1.52856	1.22369	2.11274	0.233256	0.654362	0.613491	0.228645	0.556231	0.286039	0.425123	0.609777
Gstm5	3.27901	3.37801	3.594	1.65074	2.17521	2.08863	1.23184	1.81701	1.56909	1.76633	2.2332
Hacd3	0.220186	0.676256	0.108488	0.690095	1.4249	3.5528	1.11415	1.11838	0.970436	0.704713	1.78784
Hgsnat	0.00725454	0.0092028	0.0182659	0.415879	1.96867	1.58927	1.07381	1.2763	0.651919	0.54046	1.23368
Hist1h2ba	0.00313343	0.135814	0.00370633	0.525023	0.0579517	0.00412304	0.0223621	0.0185331	0	0.082551	0.00233782
Hnrnpul1	0.915407	1.76458	0.486266	1.25508	1.19164	0.61623	0.746379	1.1876	0.713409	1.48345	0.830678
Hsd17b12	0.0218772	0.0199947	0.0140145	1.04036	1.02865	4.12726	1.14558	1.49786	0.988909	1.29234	1.32784
Hsd3b1	0.000930352	0.00218262	0.00202041	0.00502981	0.0309085	3.57829	0.0166923	0.026388	0.0341261	0.0160617	0.0591858
Hsd3b6	0.00183429	0.00402726	0.00147463	0.00608595	0.0130685	3.83772	0.0221951	0.206375	0.028428	0	0.171421
Hsp90aa1	3.20366	3.86016	1.85003	3.53163	2.67651	2.41142	2.26411	2.18849	2.53314	2.02312	2.39632
Igf2r	0.0040375	0.00686114	0.0096147	0.890257	1.41436	0.314119	0.834357	0.479119	0.487921	0.590933	1.33835
Il6st	0.0121913	0.013998	0.0119654	0.233621	0.41314	0.790978	1.53549	1.05867	1.3129	0.445365	2.20264
Ipo5	2.08239	1.35684	2.2034	0.577353	0.80167	0.355749	0.387454	0.65442	0.441365	0.70444	0.548728
Itga1	0.933132	0.181489	0.0382455	0.0207792	0.034158	0.0235622	1.87879	0.308123	1.27422	0.836191	0.608068
Itpr1	0.333487	0.00846543	0.0171317	0.183453	1.43666	1.15747	0.839906	0.735903	0.841056	0.922932	1.76419
Itpr2	0.0350655	0.0101327	0.040862	0.00610516	1.03548	0.0607724	0.41323	0.221006	0.0544133	0.324041	0.0756854
Jagn1	0.272436	1.62178	0.0310545	0.789093	0.80831	1.04769	0.460356	0.655398	0.592582	0.395741	0.690922
Kdelr1	0.509866	1.03407	0.0605706	0.785152	0.643194	2.46862	1.78282	1.62399	1.48645	0.68877	2.25249
Lamp2	0.559032	0.0284443	0.138339	0.899577	0.734497	3.21326	1.38385	2.8529	1.28193	1.0202	2.57048
Laptm4a	1.93623	1.40225	1.1934	1.40272	1.29431	2.94936	2.56386	2.72327	2.26511	1.11237	3.41773
Lclat1	0.509567	0.34674	0.00847825	0.452872	0.596906	2.07157	0.813211	0.341239	0.667807	0.0765744	0.726421
Ldhc	4.24042	4.45845	3.55934	2.13622	2.63606	1.82828	1.8168	2.49359	2.27357	2.31764	2.19519
Leprot	0.0138762	0.0133691	0.0227164	1.01129	1.46211	2.16835	1.99662	2.55916	1.76114	1.76732	2.39518
Leprotl1	0.0929716	0.914685	0.0300852	1.18606	0.652757	1.6065	1.30019	2.1559	0.934336	3.28179	1.50737
Lgals3bp	0.00324426	0.00260067	0.0146528	0.00515241	0.0200539	1.99005	0.737889	2.20543	0.507943	1.05493	1.60459
Lgals8	2.21461	1.33394	0.873063	0.241928	0.752636	0.813293	0.635013	1.23595	0.874584	0.89485	1.04262
Lman2	0.800795	1.30501	0.0300218	1.22267	0.699769	0.896005	0.911664	0.869556	0.579421	0.533605	0.515203
Lnpep	0.17743	0.0363172	0.00621261	0.942903	0.667668	0.769812	1.01034	2.22676	1.03108	2.22214	1.81947
Lpar1	0.691394	0.0319683	0.0622897	0.0171872	0.854469	0.0968529	0.088075	0.605581	0.443071	0.10214	1.55029
Lpar3	0.00920433	0.00319817	0.0156638	0.0325993	1.69713	0.00245769	0.00613745	0.0193963	0.0324658	0.0124032	0.0199046
Lpcat3	1.10496	1.63059	0.994999	0.617526	0.218785	0.929426	0.610176	0.511395	0.64675	0.315002	0.31364
M6pr	0.349075	0.819974	0.0405598	1.67399	1.24417	1.77842	1.43043	3.43696	1.10006	2.60786	1.79692
Magoh	0.210892	0.766136	0.0193501	2.13144	0.759326	1.18804	1.13274	0.944151	1.0687	1.2328	0.960869
Magohb	0.238394	1.08901	0.0149579	1.34839	0.480228	0.580998	0.420789	0.827261	0.457274	0.966973	0.528447
Maob	0.00344952	0.00409568	0.00241353	0.00787576	0.0271422	1.17082	0.660652	0.847882	0.763093	0.591152	2.01274
Mff	1.8058	2.12265	1.31183	1.18235	1.00754	1.04013	1.23821	1.01069	1.09639	0.888645	1.09113
Mfsd1	0.00675911	0.0133303	0.00745842	0.666258	1.17749	1.37238	1.45015	3.40583	1.05677	1.80217	1.34009
Mpeg1	0.00270675	0.00543035	0.00489114	0.0189217	0.929722	2.10672	0.359183	3.95277	0.400142	1.77082	0.784944
Mtch1	0.0228947	0.0192796	0.0613801	0.462307	1.90501	1.17599	1.88782	1.49756	1.41724	0.946725	1.70207
Mtch2	2.35623	2.40972	1.5664	1.61043	1.22073	1.54518	1.20899	1.35501	1.30719	0.880562	1.35806
Myadm	0.0189722	0.00442502	0.00181742	0.0123083	0.0122101	0.057517	1.16623	1.16352	0.869562	0.489161	1.3195
Ncstn	0.276195	0.220081	0.197283	0.352508	1.40953	1.42894	0.333248	0.941917	0.252374	0.934167	1.33823
Ndfip2	1.51633	1.04122	0.939923	0.57128	0.406318	0.577273	0.711631	0.772261	0.578788	0.81061	0.614601
Ndufb11	0.0380159	0.0156899	0.0421188	0.552104	1.30288	3.36001	1.82312	1.7464	1.50722	2.00279	1.90535
Ndufb5	1.80321	2.26175	0.493844	1.44155	1.05225	1.73647	1.35443	1.24085	1.14167	1.30748	1.20101
Ndufb6	0.593385	1.59991	0.0558101	1.71109	0.613104	2.50524	1.14396	1.12601	0.991091	1.11209	1.08853
Ndufb8	1.80227	2.08105	1.2481	1.64631	0.959671	2.63752	1.36882	1.41722	1.32667	0.531906	1.13159
Ndufs2	0.956743	1.81762	0.315707	0.957372	1.0354	1.73179	1.16354	1.05252	0.981423	0.850695	1.01436
Npc1	0.00276391	0.00809406	0.00357741	0.856265	0.425292	0.853102	0.160332	3.56115	0.361242	0.304131	1.57982
Npr1	0.0404737	0.599869	0.0250682	0.0538918	1.85354	0.787677	0.719613	0.400109	0.291267	0.427675	1.01415
Nptn	1.03073	0.0503329	0.153715	0.961413	1.20023	1.01601	1.84398	2.35114	1.51796	1.28956	2.13853
Odf1	1.52529	0.22272	2.45412	0.0667448	0.844199	0.0521158	0.19789	0.182361	0.0718985	0.177393	0.101567
Ostc	0.33243	0.850689	0.0228437	1.39704	0.932324	2.40234	1.1638	1.08558	0.786088	1.08941	1.59317
P4hb	0.0237926	0.365194	0.024474	1.86785	0.425168	2.12938	1.50946	1.85532	1.3901	1.34253	2.15375
Pex11b	0.956847	1.57831	0.506572	0.511057	0.455945	0.635461	0.31608	0.45688	0.502406	0.114546	0.646
Pgap1	0.641479	0.0967704	0.00485158	0.664397	0.0128531	0.00478377	0.0387541	0.98482	0.0508445	0.57145	0.011392
Pgap2	0.760318	0.084417	1.15919	0.126406	2.18995	3.50773	0.326409	0.613613	0.202758	0.543059	1.34636
Plb1	0.767441	0.134102	0.807082	0.0179878	0.11266	0	0.0177369	0.0127487	0.0391658	0.0779847	0.00908924
Plscr3	0.00138998	0.00335884	0.00212797	0.917648	0.582518	1.08804	2.44842	2.7468	1.67402	1.56037	1.79757
Plxnb2	0.0530472	0.0584942	0.0168584	0.00988731	0.57959	0.0969268	0.0437302	0.334841	0.0377896	0.0251475	0.0820622
Pomt1	0.580512	1.51977	0.152247	0.509252	0.256522	0.0947016	0.129959	0.151692	0.207377	0.181226	0.183472
Ppp3cc	1.36141	1.67403	0.146016	0.456471	0.409727	0.231669	0.866608	0.264891	0.804764	0.724277	0.597619
Prdx3	0.0181611	0.00827858	0.03474	0.236065	1.67716	3.29783	1.44204	0.754712	1.26085	0.786257	0.881488
Prdx4	1.42193	0.116837	2.12306	1.69379	0.836819	1.21096	0.508729	1.08651	0.575571	0.190853	1.07134
Prss44	0.0757813	0.967325	0.0306787	0.303774	0.0218369	0.00743824	0.0166559	0.0281322	0	0.0174782	0.00822745
Psma1	0.346171	1.07941	0.0379904	1.98544	0.741266	2.08804	1.20426	1.52621	1.15448	1.30609	1.54693
Psma2	0.22774	1.08359	0.0398491	1.97671	0.981483	2.54407	1.43707	1.49158	1.3413	2.08858	1.74332
Psma4	0.900395	1.49501	0.143787	2.00127	0.845747	2.04935	1.21185	1.47682	1.06001	2.05846	1.57662
Psma7	0.148038	0.361503	0.159608	2.04019	2.27499	2.97889	2.33655	2.18337	2.09659	1.87758	2.11949
Psma8	0.485653	1.90272	0.0877749	0.642923	0.194036	0.0163016	0.104961	0.117188	0.200161	0.0231017	0.0605158
Psmb1	0.364518	1.72823	0.0946415	2.43254	1.07057	2.25604	1.47513	1.64211	1.46414	1.45341	1.64407
Psmb2	0.461077	1.039	0.0321636	2.18128	0.746467	1.87378	1.42214	1.55436	1.24677	1.37294	1.38792
Psmb3	0.482599	1.09631	0.076172	1.99772	1.24753	2.79892	1.60146	1.69481	1.28159	1.89348	1.6321
Psmb5	0.470888	1.17566	0.0352882	1.0711	0.856778	2.29529	0.640023	1.06793	0.492413	1.55393	1.13291
Psme4	2.33567	2.28541	1.8805	1.28143	1.2985	1.21936	0.982636	1.32143	1.28559	0.903001	0.894336
Ptchd3	0.336517	0.914815	0.167021	0.254413	0.0904149	0.0219177	0	0.0238948	0.0180153	0	0.0100191
Ptdss2	1.60875	1.5449	0.779324	0.490224	0.655887	0.30081	0.148871	0.619767	0.31314	0.212946	0.477568
Ptgis	0.0413323	0.0130076	0.0158542	0.00453807	0.0198362	0.599116	1.21017	0.684723	1.30974	0.360278	1.58573
Pttg1ip	1.69763	0.786755	1.91633	0.711961	1.20816	1.32041	1.1172	0.84931	0.902	0.640198	1.92651
Rab10	0.837495	1.25544	0.154718	1.61	1.44237	2.28072	1.08775	2.03669	1.10512	2.15156	1.72259
Rab5a	0.201851	0.133163	0.00988167	1.51189	0.973359	1.7416	0.785879	1.4155	1.05087	1.02916	1.30447
Rab5c	0.890047	0.798501	0.692636	0.855957	1.35171	1.28319	2.10696	3.44394	1.37638	2.71266	1.8263
Reep5	0.0390826	0.1781	0.0241036	0.182853	0.148745	2.10499	1.00269	1.89629	1.06774	1.34729	2.12358
Rhbg	0.000145848	0.000968538	0	0.00157253	0.00202127	1.41493	0	0	0	0	0.00979509
Rhcg	0.0791903	0.666281	0.00655251	0.052825	0.0117804	0.0137048	0.0136548	0.00610885	0	0	0.00158643
Rnf133	1.13727	0.0918097	2.41723	0.043032	0.414845	0.0442758	0.0734318	0.101952	0.113635	0.0746417	0.0711321
Rnf167	0.545528	1.42008	0.0819888	0.969589	0.390705	0.816443	0.932581	0.736819	0.622798	0.736152	0.856311
Rnf170	0.218686	0.214998	0.516135	1.38417	0.964111	2.01709	1.53202	1.52557	0.882954	0.933031	1.4334
Samm50	0.137995	0.975038	0.0503578	1.71148	0.793726	1.70475	0.936926	1.08153	0.695279	0.646098	0.963537
Scamp1	1.62336	0.208161	0.344764	0.091943	0.758833	0.194622	0.207891	0.249562	0.145689	0.0240336	0.172169
Scamp2	2.03975	0.748964	0.168174	0.342458	0.887608	0.950146	0.800024	2.48587	0.776169	1.4504	1.21652
Scamp3	0.257598	0.825097	0.0331955	1.19362	0.795942	2.00945	1.72794	1.41555	0.982364	2.0548	1.82623
Scarb2	0.00266814	0.00233895	0.00714927	0.0254108	1.1449	0.92729	1.61165	2.55339	1.055	1.13135	1.41418
Sec61a1	1.00964	1.17916	0.430424	1.36314	1.4733	1.41115	0.876149	0.894701	0.590376	0.248677	1.10847
Sec61a2	0.988851	0.85489	0.0983644	1.41561	1.00078	0.66735	0.241436	0.35462	0.204303	0.342345	0.470432
Serinc3	0.754675	0.924954	0.608161	0.825594	1.39435	4.94413	3.4913	4.22639	2.9698	1.95577	2.54062
Sft2d1	0.00723534	0.642737	0.010637	0.857384	0.433329	0.907627	1.04522	3.10548	0.65397	2.20981	0.847558
Sidt2	0.589122	0.76138	0.112552	0.466437	2.15658	1.81284	1.42572	1.83483	0.980823	0.664659	1.00742
Sigmar1	0.0459821	0.756972	0.00454422	0.42781	0.282763	1.58047	0.519123	0.996113	0.564319	0.215573	1.74167
Slc11a2	0.0205517	0.141908	0.0227693	0.533586	1.93094	0.568827	0.336752	0.265863	0.252815	0.0752179	0.332599
Slc12a4	0.01042	0.00381843	0.00810706	0.384366	0.0812048	1.12788	1.21086	1.29565	1.13808	1.18883	1.8411
Slc12a6	0.0292327	0.662076	0.0329997	0.966117	0.90884	0.14616	0.747559	1.19527	0.541757	0.498345	0.747996
Slc12a7	0.132571	0.145377	1.19059	0.700291	0.377001	0.646825	1.75782	2.00712	0.79824	0.563067	0.0509161
Slc12a9	0.00237968	0.00260212	0.00394381	0.910573	1.04129	1.08187	0.242434	3.01445	0.130228	1.31796	0.756044
Slc16a1	0.0401594	0.0287938	0.0323512	0.999575	1.57378	2.50991	1.27056	0.412779	0.923221	0.277267	1.22016
Slc16a3	0.00496785	0.00327352	0.00340909	0.0150823	0.471248	2.17444	0.0122185	0.0427228	0	0	0.183913
Slc16a7	2.07327	0.816598	0.85519	0.0631756	0.225497	0.0455004	0.100744	0.154297	0.250507	0.0712508	0.0541728
Slc22a16	1.21821	1.74707	0.137173	0.249531	0.141939	0.0229347	0.0224743	0.0850969	0.229653	0.246653	0.0420843
Slc22a21	0.550773	1.57397	0.0486854	0.449882	0.232376	0.109219	0.027587	0.0807219	0.127277	0.0853711	0.215444
Slc25a13	0.00314645	0.00228183	0.00722918	0.0575929	1.32497	1.02305	0.0271524	0.217391	0.0353738	0.229845	0.00863277
Slc25a20	0.344601	1.30265	0.034462	0.508409	0.335456	1.78794	0.528041	0.40275	0.501356	0.206378	0.526947
Slc25a3	1.23061	1.06671	0.241603	1.87754	1.06375	4.03504	1.69188	1.48524	1.70996	1.80181	2.0108
Slc25a31	0.138243	1.02782	0.0181587	1.72613	0.0634913	0.0203551	0.0364478	0.027858	0.0563213	0.0179821	0.0109123
Slc25a4	0.0394868	0.0320567	0.11649	0.202863	2.23039	2.4602	1.92574	1.75357	1.89815	1.68361	2.47061
Slc25a5	0.0323151	0.0132554	0.0295803	0.103935	1.39048	3.61003	1.92404	2.51572	1.64129	2.57	1.95642
Slc29a1	0.307364	0.726321	0.0704237	0.738718	1.08579	2.15886	1.444	1.62861	1.54288	0.379858	3.09132
Slc2a5	1.491	1.67343	0.612731	0.175535	0.364437	0.0447361	0.0827649	0.345551	0.0971025	0	0.0834049
Slc2a8	0.205331	1.00306	0.0105739	0.206036	0.182461	0.22917	0.0917411	0.406102	0.191962	0.210936	0.0968585
Slc30a1	1.26627	0.224881	0.236663	0.540813	1.01666	0.10584	1.84886	0.457765	0.979994	0.0337134	0.195282
Slc30a2	0.0134414	0.00925978	0.0403262	0.145066	2.05924	1.68711	0.0678388	0.0950099	0.159374	0.0497813	0.172123
Slc35f6	0.0148172	0.928563	0.00466308	0.291137	0.423692	0.0877543	0.345382	1.95447	0.213322	0.351442	0.332101
Slc38a2	0.311765	0.00963524	0.12113	0.371774	1.75886	2.00366	2.4895	1.07273	1.82442	1.85262	0.948091
Slc38a5	0.00135421	0.00198166	0.00246886	0.00611877	0.165934	0.189099	0.068826	0.779372	0.906051	0.139918	2.03798
Slc38a7	0.0159379	0.00554057	0.014596	0.159511	1.39735	0.854574	0.423383	1.96228	0.317948	0.647293	0.679783
Slc39a10	1.12599	0.992312	0.0648966	0.375732	0.43379	0.326553	1.41185	0.544698	0.796158	0.714585	0.427863
Slc39a7	0	0.000500881	0.000163292	0.230464	0.179603	0.26679	0.33509	0.374641	0.272352	0.0946127	0.711896
Slc3a2	0.122385	0.45997	0.0373825	1.00979	1.49629	4.35077	3.91476	1.63781	2.18455	0.836782	1.14856
Slc41a1	0.118835	0.503902	0.0141879	0.280837	1.53138	3.10215	1.27529	0.39633	0.860389	0.200841	1.10906
Slc41a3	0.489904	1.19811	0.0486466	0.11169	0.70513	0.57613	0.0335427	0.277249	0.0431915	0.158406	0.375899
Slc44a1	0.0306105	0.00785234	0.0129511	0.391952	0.703304	1.05741	1.63633	1.73393	1.31056	1.19955	2.19938
Slc44a2	0.00489582	0.0114706	0.0180375	0.0370362	1.73456	0.108651	0.749118	0.293345	0.154827	0.514605	0.702714
Slc47a2	0.0264013	0.307128	0.0359241	0.194239	1.61999	0.0251528	0.0202807	0.0129527	0.0134723	0.0215537	0.0205578
Slc52a3	0.00821622	0.00237528	0.0213408	0.0226267	1.72004	0.0250055	0.123558	0	0.0603338	0	0.0101121
Slc6a6	0.75618	0.167061	0.0110457	0.02595	0.0446856	0.267973	3.0933	2.13589	1.81067	0.648983	1.80506
Slc7a5	0.00901162	0.0618079	0.0169041	0.381322	1.29628	1.98072	3.95011	0.204257	2.0648	0.284086	0.29958
Slc7a8	0.001795	0.00430802	0.00532035	0.141401	0.806315	3.17009	0.0471968	1.47669	0.168867	0.151688	1.12276
Slc8a1	0.00460214	0.00491631	0.0359156	0.00522197	0.0094574	0.054319	0.0426348	1.70361	0.169525	0.0376506	1.01236
Slc8a2	0.473895	1.14238	0.167931	0.200811	0.0282431	0.00108161	0.156378	0.00268195	0.0137072	0	0.00892474
Slc9a1	0.9911	0.114065	0.0708955	0.0624024	0.142844	0.219933	0.37273	0.552196	0.246813	0.0533799	0.414643
Slco3a1	0.398479	0.81321	0.0429554	0.0975486	1.65697	0.199265	0.4621	0.105432	0.250442	0.235771	0.139971
Smim1	0.0365828	0.0187532	0.0535915	0.0565643	2.0126	1.3757	0.104308	0.648009	0.607559	0.47902	1.28986
Smpdl3b	0.00179438	0.0028613	0.000451009	0.0150421	0.239088	2.41611	0.106119	1.06718	0.687524	0.761793	1.48673
Snrpb	0.0616532	0.937231	0.0447003	2.14663	0.974934	1.57552	1.36398	1.34054	1.30565	1.53469	1.37789
Snrpd1	0.85652	1.5415	0.507623	2.21956	0.863427	1.49315	0.966079	0.873055	0.820161	1.44971	1.17719
Snrpd2	1.63103	1.53051	1.95426	1.65833	0.776733	1.09286	0.800078	0.811185	0.880604	0.730376	0.896124
Snrpd3	0.309369	1.61684	0.0734562	1.8112	0.651156	1.45953	1.08403	1.37035	1.14523	1.60407	1.41601
Snrpe	0.235032	1.07956	0.0321678	2.21279	0.564267	1.20453	1.2376	0.944951	0.908973	1.70621	1.03649
Snrpf	1.12726	1.27893	0.068006	2.14638	0.657294	1.07129	1.10954	1.02115	0.968267	1.32648	0.925937
Snrpn	0.207244	0.00638708	0.545496	0.124743	1.64166	0.908913	0.050308	0.0665753	0.2149	0.0829779	0.478403
Soat1	0.0399791	0.601236	0.0304772	0.329464	1.97391	3.00901	0.549117	1.61549	0.494461	0.827223	0.662137
Spcs2	1.67276	1.3016	2.40601	1.34211	0.860849	1.81781	1.0424	1.51396	1.01813	1.26517	1.39769
Sppl2a	0.825841	0.312854	0.474455	0.910518	0.722778	2.45354	2.43089	3.28858	1.62575	2.50388	1.96481
Sppl2b	0.560329	1.22109	0.0468835	0.244835	0.339106	0.100077	0.418839	0.355539	0.174674	0.353977	0.255571
Srpk1	2.19078	2.45203	1.65334	1.6594	1.6129	0.876159	0.74835	0.632843	1.11329	1.7757	0.672833
Srpk2	2.00538	1.37139	3.03629	0.718161	2.55712	0.723775	1.0316	0.805647	0.777903	1.05865	0.902346
Srpk3	0.000141849	0.000428691	0.00105328	0.0125573	0.0053877	0.0237346	0.473073	1.78704	0.431609	3.46376	0.228491
Ssr2	0.161229	1.03273	0.0573707	1.78392	1.26832	1.59695	0.873798	0.735266	0.794916	0.696849	1.13706
Stom	0.0102391	0.6149	0.00886884	0.226475	0.753619	0.207445	0.790731	2.29441	0.290715	0.288976	0.0522888
Stt3a	0.252592	0.980815	0.0620569	1.54707	0.949454	2.16972	1.01643	1.26085	0.755379	0.767981	1.50293
Stt3b	1.83884	1.99422	1.24594	1.10188	0.868381	1.14031	1.41708	0.749773	1.0011	0.959639	0.97589
Stx8	1.21325	1.56483	1.28357	0.26846	0.49957	0.638282	0.53131	0.75538	0.344094	0.340976	0.470775
Surf4	0.836994	1.65924	0.189538	1.04189	0.45767	2.11547	0.74929	1.09937	0.573574	0.869186	0.995467
Susd2	0.00205831	0.00246224	0.00132954	0.00489433	0.0137847	0.0687878	0.157631	0.453277	0.3601	0.0705684	1.59408
Syngr2	0.0127005	0.00804287	0.0173801	1.03169	1.92172	0.948489	1.19484	3.0064	0.693004	2.15044	0.867614
Syvn1	0.0213131	0.806982	0.0373633	0.867192	0.481258	0.219366	0.265515	0.376056	0.118744	0.0466396	0.303131
Tfrc	0.00629551	0.180451	0.0104954	1.64199	0.391939	0.947046	0.167387	1.26673	0.208499	0.806347	0.0731813
Tm6sf1	0.00579313	0.00450083	0.0048257	0.0126154	0.524523	0.551693	2.13254	3.18118	1.28756	1.74337	0.205129
Tm7sf2	0.00528622	0.142087	0.0115216	0.358805	0.16965	3.42276	0.156764	0.243862	0.0476934	0	0.153647
Tm9sf2	1.66425	1.03656	0.912044	0.809191	0.519074	1.2044	0.802676	1.08906	0.615576	0.772428	1.10097
Tm9sf3	0.66518	1.28203	0.0682003	1.38753	0.962591	2.11195	2.06208	2.51472	1.7235	2.26484	2.44693
Tm9sf4	1.19307	1.00945	0.246813	1.10822	0.626299	1.13083	0.831459	1.54754	0.75267	0.853987	1.16561
Tmem104	0.213266	0.00545645	0.0983028	0.147711	0.611602	0.0648371	0.11872	4.57274	0.053101	1.59794	0.186265
Tmem107	1.39306	0.943458	0.0221222	0.800398	0.155845	0.130244	0.119257	0.191434	0.198916	0.0651079	0.492642
Tmem109	0.293486	0.146916	0.00205908	0.226676	0.0824734	2.44136	1.23421	1.2848	1.22379	1.04954	2.14218
Tmem114	0.0120349	0.00881188	0.026225	0.024817	1.83329	0.027636	0.0249619	0.0225689	0.0369699	0	0.00582994
Tmem115	0.28699	1.22411	0.0505253	0.203367	0.535635	0.544987	0.569992	0.467417	0.428361	0.401498	0.657289
Tmem160	0.00750453	0.00752031	0.00697546	0.509647	0.466453	2.41909	2.84961	2.5265	1.88414	2.46744	1.76495
Tmem164	0.00135027	0.00328296	0.000607993	0.00845241	0.0757096	2.58885	0.603073	1.13748	0.695436	0.513792	0.622381
Tmem175	0.825303	1.46671	0.211813	0.569774	0.407018	0.571008	0.270813	0.577012	0.449652	0.550558	0.579672
Tmem176a	0.0011242	0.00461744	0.00283021	0.00601989	0.0519477	3.46708	0.49118	2.3268	0.973412	1.66125	0.94393
Tmem222	0.302742	1.34037	0.0225874	0.763125	0.543534	1.17058	0.850972	1.48332	0.853874	0.604592	1.09125
Tmem225	1.56197	0.275789	0.063894	0.0184615	0.063339	0.00897593	0.0060917	0.0226296	0.0155965	0.0408214	0.0254928
Tmem30a	0.950684	1.26416	0.94147	1.56602	0.879347	2.48774	1.69675	1.72927	1.4286	1.24299	2.03709
Tmem38b	0.123252	1.25219	0.0193346	0.685074	0.680057	0.327475	0.16607	0.174921	0.31472	0.0587014	0.316729
Tmem43	0.00713499	0.0318318	0.00399017	0.928283	0.383474	0.727635	0.698409	1.88456	0.760432	1.38063	1.91357
Tmem50a	0.045759	0.0334053	0.0324349	1.13956	1.37032	2.48225	2.22852	2.77066	1.74523	2.15069	2.69045
Tmem50b	0.775106	1.35595	0.0860122	0.318996	0.600844	0.35879	0.583957	0.895737	0.365491	0.183515	0.71552
Tmem53	2.01352	0.999072	2.95579	0.262096	0.988661	0.56398	0.181931	0.773441	0.423282	0.228328	0.615148
Tmem59	0.170733	0.835782	0.0340836	1.43951	0.797044	3.07245	1.8697	2.07533	1.313	1.17601	2.21802
Tmem65	0.0113991	0.00901526	0.0428335	0.922911	0.811909	1.38552	1.06757	1.2398	1.24049	0.359916	2.20415
Tmem67	0.326317	0.965154	0.0453999	0.441543	0.20856	0.0784325	0.0296295	0.0410636	0.173151	0	0.128548
Tmem97	2.328	3.06916	1.1	1.61755	1.04916	1.60255	0.591528	1.37364	1.32253	0.469634	0.888861
Tmtc3	0.0306182	0.168399	0.00976165	1.25579	0.608454	1.14534	1.58687	0.995841	1.28235	0.56604	1.42233
Tmx2	1.11789	0.184639	0.131867	0.56631	1.24942	1.38964	0.475453	0.555865	0.288429	0.309186	0.631077
Tmx3	0.324868	0.585526	0.0153654	1.08225	1.01888	2.81676	2.05021	2.65782	1.67742	2.18254	2.26816
Tnpo3	0.0512383	0.98496	0.0449489	1.27074	1.98357	0.856171	1.26685	0.68476	0.693303	1.08414	0.838241
Tomm40	0.554655	0.37965	0.0916738	1.32792	2.19643	2.06092	0.756033	0.787783	0.797961	1.16035	0.897709
Tpcn1	0.00865303	0.0689582	0.00328565	0.0513525	0.424535	0.299132	0.866674	3.2371	0.736115	1.00078	1.18127
Tsn	0.237751	1.09883	0.0732544	2.15872	1.13407	1.59088	1.14774	1.24341	1.07561	1.48389	1.4275
Tspan14	0.00491106	0.0035846	0.00352365	1.17586	0.159901	1.66179	3.11589	2.04755	1.88304	1.6277	1.1961
Tspan6	0.860356	0.0632128	2.30321	0.155529	0.475244	0.195981	0.0689502	0.164567	0.205085	0.034432	0.415025
Tspan7	0.00647751	0.00491119	0.00762811	0.0684058	1.01438	0.524814	1.62417	0.863054	1.05684	0.419924	1.82916
Tspan8	0.00531678	0.0080077	0.00228208	0.028601	0.186051	2.70916	0.00975899	0.126147	0.0909097	0.268043	0.333149
Ttyh3	0.0151958	0.0766051	0.00831949	0.914194	1.00963	1.13987	0.68613	2.63482	0.242635	0.473767	0.165179
Tuba1a	0.0275954	0.01287	0.0572841	0.0419485	1.93626	0.533697	1.57389	1.29913	1.49501	0.814894	2.55354
Tuba1b	0.0275778	0.0809675	0.0258089	0.134331	1.1846	0.99021	1.10922	1.86023	1.06795	1.55528	2.28257
Tuba1c	0.38364	0.0178207	1.46194	0.0542354	1.61627	2.48508	0.455686	0.891361	0.613627	1.01313	0.220655
Tuba3a	2.20352	3.15781	0.396946	2.36691	0.789925	0.225375	0.332162	0.475939	0.730122	0.535164	0.277579
Tusc3	0.785754	1.54858	0.051483	0.692497	0.219602	0.705786	0.409131	0.458935	0.495473	0.335593	0.855291
Txnrd3	2.08265	2.39599	1.18702	1.35567	0.853757	0.355336	0.747838	1.01561	0.706662	0.10337	0.839269
Uba52	0.427747	0.162167	1.35084	0.268499	0.480401	0.718475	0.620338	0.648584	0.424619	2.49727	0.607798
Uqcr10	1.48442	1.92071	0.610503	1.14559	1.25632	3.50055	1.38745	1.61257	0.96361	1.16125	1.36214
Uqcrc1	1.4296	1.94052	0.725046	1.09604	0.890401	1.52427	1.18608	0.941647	0.918903	1.0986	0.97509
Vdac1	0.0194234	0.0100665	0.0489159	0.197	1.82156	2.29698	1.44674	1.50814	1.37682	1.32078	1.96309
Vdac2	2.27901	2.64744	0.857915	1.58983	1.66969	1.553	1.56129	1.60344	1.57667	1.61906	1.52098
Vdac3	1.57907	1.9603	0.529051	1.03979	1.5065	1.17129	0.950152	0.99938	0.884903	1.04115	0.88058
Vkorc1l1	0.0249647	0.844233	0.0136008	0.551774	0.398075	0.672298	0.137338	0.234698	0.105964	0.157248	0.508529
Vnn1	0.148096	0.313231	0.00913835	0.00897508	0.0486073	0.364676	0.0074624	0.450952	0.0606635	0.00326551	0.733521
Vti1b	0.692931	1.4112	0.569739	1.54597	1.12144	1.64013	1.32834	1.37014	0.945098	0.983893	1.27813
Xk	0.984741	0.43796	0.563953	0.310456	0.177847	0.324715	0.109678	0.0463258	0.195256	0.0210375	0.102723
Xpr1	0.99206	1.03163	0.143015	0.794222	0.445941	0.745222	0.944118	0.600244	0.258268	0.347303	0.240488
Zmpste24	0.425625	0.510589	0.0148229	0.987888	0.995101	2.69446	2.15182	1.61449	1.57286	1.672	2.04995
