# Supplementary material for: The repertoire of testicular extracellular vesicle cargoes and their involvement in inter-compartmental communication associated with spermatogenesis
Source: BMC Biol. 2022 Mar 29;20:78. doi: 10.1186/s12915-022-01268-5 (PMC8966158; doi:10.1186/s12915-022-01268-5)
Supplement: Supplementary file 4 — Additional file 4: Table S3. List of small RNAs identified in testicular EVs. [file 12915_2022_1268_MOESM4_ESM.xlsx]

## Sheet: Allsamples.exp
sRNA id	Type	Description	Sample1_count	Sample1_TPM	Sample2_count	Sample2_TPM		Average_count	Average_TPM
repeat	repeat	-	5664469	241629	7292567	278675		6478518	260152
intergenic	intergenic	-	5838981	249073	6781070	259129		6.31003e+06	254101
intron	intron	-	2359250	100639	2340009	89420		2.34963e+06	95029.3
exon	exon	-	2262493	96511.2	2031584	77634		2.14704e+06	87072.6
RF01960	rRNA	Eukaryotic small subunit ribosomal RNA	520503	22203.1	366077	13989.1		443290	18096.1
novel_mir1	miRNA	chr9:-:118674952_118675039	313589	13376.8	213091	8142.96		263340	10759.9
RF00002	rRNA	5.8S ribosomal RNA	232299	9909.18	218150	8336.29		225224	9122.74
RF00005	tRNA	tRNA	143939	6140.01	106301	4062.14		125120	5101.07
mmu-miR-470-5p	mature	mir-743	89663	3824.76	70576	2696.96		80119.5	3260.86
mmu-let-7c-5p	mature	let-7	77162	3291.5	71569	2734.91		74365.5	3013.2
RF00023	Rfam other sncRNA	transfer-messenger RNA	73977	3155.64	70984	2712.55		72480.5	2934.1
mmu_piR_010684	piRNA	mmu_piR_010684	55188	2354.16	63733	2435.46		59460.5	2394.81
RF02543	rRNA	Eukaryotic large subunit ribosomal RNA	58126	2479.48	59988	2292.35		59057	2385.91
RF00177	rRNA	Bacterial small subunit ribosomal RNA	57403	2448.64	38472	1470.15		47937.5	1959.39
mmu-miR-34a-5p	hairpin	mir-34	50099	2137.07	37101	1417.76		43600	1777.41
RF02541	rRNA	Bacterial large subunit ribosomal RNA	46784	1995.67	37190	1421.16		41987	1708.41
mmu-let-7b-5p	mature	let-7	34638	1477.55	34212	1307.36		34425	1392.45
mmu_piR_000768	piRNA	mmu_piR_000768	26235	1119.11	34462	1316.92		30348.5	1218.01
mmu-miR-181a-5p	mature	mir-181	25684	1095.6	20257	774.09		22970.5	934.845
mmu_piR_020885	piRNA	mmu_piR_020885	22717	969.04	17023	650.51		19870	809.775
mmu_piR_037640	piRNA	mmu_piR_037640	16296	695.14	21692	828.93		18994	762.035
mmu-let-7g-5p	hairpin	let-7	20176	860.65	17552	670.72		18864	765.685
mmu_piR_035757	piRNA	mmu_piR_035757	14228	606.92	20437	780.97		17332.5	693.945
mmu_piR_032917	piRNA	mmu_piR_032917	11556	492.94	20333	777		15944.5	634.97
RF00019	Rfam other sncRNA	Y RNA	23756	1013.36	7983	305.06		15869.5	659.21
mmu-let-7a-5p	hairpin	let-7	17576	749.74	13891	530.82		15733.5	640.28
mmu-miR-465a-3p,mmu-miR-465b-3p,mmu-miR-465c-3p	mature	mir-465	16047	684.52	14674	560.75		15360.5	622.635
mmu_piR_019542	piRNA	mmu_piR_019542	13943	594.77	16018	612.1		14980.5	603.435
mmu_piR_021777	piRNA	mmu_piR_021777	15132	645.49	14731	562.92		14931.5	604.205
mmu_piR_000958	piRNA	mmu_piR_000958	15258	650.86	13660	522		14459	586.43
mmu_piR_013168	piRNA	mmu_piR_013168	14969	638.53	13612	520.16		14290.5	579.345
mmu_piR_012353	piRNA	mmu_piR_012353	8514	363.18	18972	724.99		13743	544.085
mmu_piR_006097	piRNA	mmu_piR_006097	8285	353.41	17905	684.21		13095	518.81
mmu_piR_032526	piRNA	mmu_piR_032526	12837	547.59	13295	508.05		13066	527.82
mmu-miR-378a-3p	hairpin	mir-378	13908	593.27	11731	448.28		12819.5	520.775
mmu_piR_039194	piRNA	mmu_piR_039194	9947	424.31	15543	593.95		12745	509.13
mmu-miR-449a-5p	hairpin	mir-449	14115	602.1	11196	427.84		12655.5	514.97
mmu_piR_009721	piRNA	mmu_piR_009721	12242	522.21	12879	492.15		12560.5	507.18
mmu_piR_007432	piRNA	mmu_piR_007432	9761	416.38	14809	565.9		12285	491.14
mmu_piR_016952	piRNA	mmu_piR_016952	8529	363.82	15872	606.53		12200.5	485.175
mmu-miR-652-3p	mature	mir-652	12513	533.77	10279	392.8		11396	463.285
mmu-miR-451a	mature	mir-451	13813	589.22	8859	338.53		11336	463.875
mmu-miR-21a-5p	hairpin	mir-21	13025	555.61	8874	339.11		10949.5	447.36
mmu_piR_022526	piRNA	mmu_piR_022526	12905	550.49	8953	342.13		10929	446.31
novel_pir38661	piRNA	chr2_LINE/L1:+:90394491_90395211	4854	207.06	16971	648.52		10912.5	427.79
mmu_piR_000499	piRNA	mmu_piR_000499	8489	362.12	13180	503.65		10834.5	432.885
RF01850	Rfam other sncRNA	Betaproteobacteria transfer-messenger RNA	11573	493.67	10053	384.16		10813	438.915
mmu_piR_006854	piRNA	mmu_piR_006854	6415	273.64	15016	573.81		10715.5	423.725
mmu_piR_025209	piRNA	mmu_piR_025209	9611	409.98	11228	429.06		10419.5	419.52
novel_mir2	miRNA	chr10:-:91181413_91181483	13173	561.92	7562	288.97		10367.5	425.445
mmu_piR_034184	piRNA	mmu_piR_034184	10511	448.37	10132	387.18		10321.5	417.775
mmu-let-7f-5p	hairpin	let-7	11353	484.29	9128	348.81		10240.5	416.55
novel_pir6367	piRNA	chr10_LINE/L1:+:90342668_90342858	13593	579.84	6314	241.28		9953.5	410.56
mmu-miR-143-3p	hairpin	mir-143	11070	472.21	8737	333.87		9903.5	403.04
mmu_piR_039966	piRNA	mmu_piR_039966	9505	405.45	9876	377.4		9690.5	391.425
mmu-let-7d-5p	hairpin	let-7	9355	399.06	10022	382.98		9688.5	391.02
mmu_piR_013592	piRNA	mmu_piR_013592	10231	436.42	8536	326.19		9383.5	381.305
mmu_piR_038139	piRNA	mmu_piR_038139	7713	329.01	11054	422.41		9383.5	375.71
mmu_piR_039334	piRNA	mmu_piR_039334	9390	400.55	9021	344.72		9205.5	372.635
mmu_piR_038869	piRNA	mmu_piR_038869	5067	216.14	12451	475.8		8759	345.97
novel_pir10629	piRNA	chr10_LTR/ERVL-MaLR:-:67563406_67563717	10138	432.46	6659	254.46		8398.5	343.46
mmu_piR_001291	piRNA	mmu_piR_001291	3078	131.3	13507	516.15		8292.5	323.725
mmu-let-7k	mature	undef	16458	702.05	1	0.04		8229.5	351.045
mmu_piR_014930	piRNA	mmu_piR_014930	9186	391.85	7108	271.62		8147	331.735
mmu-miR-184-3p	hairpin	mir-184	11535	492.05	4648	177.62		8091.5	334.835
mmu_piR_025433	piRNA	mmu_piR_025433	3005	128.18	12941	494.52		7973	311.35
mmu_piR_016217	piRNA	mmu_piR_016217	5720	244	10045	383.86		7882.5	313.93
mmu_piR_024062	piRNA	mmu_piR_024062	9467	403.83	6109	233.45		7788	318.64
RF01684	Rfam other sncRNA	MALAT1-associated small cytoplasmic RNA/MEN beta RNA	8160	348.08	7185	274.56		7672.5	311.32
mmu_piR_022976	piRNA	mmu_piR_022976	5911	252.15	9305	355.58		7608	303.865
novel_mir4	miRNA	chr15:+:59284253_59284304	11250	479.89	3859	147.47		7554.5	313.68
mmu_piR_021292	piRNA	mmu_piR_021292	5008	213.63	9892	378.01		7450	295.82
mmu_piR_034691	piRNA	mmu_piR_034691	7140	304.57	7597	290.31		7368.5	297.44
novel_pir4156	piRNA	chr10_LTR/ERVL-MaLR:+:76686031_76686423	7494	319.67	6613	252.71		7053.5	286.19
mmu_piR_018376	piRNA	mmu_piR_018376	5140	219.26	8809	336.62		6974.5	277.94
mmu-miR-34c-3p	mature	mir-34	3469	147.98	10341	395.17		6905	271.575
mmu_piR_023412	piRNA	mmu_piR_023412	7062	301.24	6682	255.34		6872	278.29
mmu_piR_013011	piRNA	mmu_piR_013011	5948	253.72	7538	288.05		6743	270.885
mmu_piR_030512	piRNA	mmu_piR_030512	6256	266.86	7159	273.57		6707.5	270.215
mmu_piR_000691	piRNA	mmu_piR_000691	5503	234.74	7908	302.19		6705.5	268.465
mmu_piR_036984	piRNA	mmu_piR_036984	4102	174.98	9292	355.08		6697	265.03
mmu-miR-127-3p	hairpin	mir-127	6985	297.96	6231	238.11		6608	268.035
mmu_piR_002617	piRNA	mmu_piR_002617	4606	196.48	8470	323.67		6538	260.075
mmu_piR_039060	piRNA	mmu_piR_039060	6017	256.67	6999	267.46		6508	262.065
mmu_piR_010469	piRNA	mmu_piR_010469	4704	200.66	8266	315.87		6485	258.265
mmu-miR-202-5p	mature	mir-202	5440	232.05	7478	285.76		6459	258.905
novel_pir10630	piRNA	chr10_LTR/ERVL-MaLR:-:67563406_67563717	8243	351.62	4656	177.92		6449.5	264.77
mmu-let-7i-5p	hairpin	let-7	6459	275.52	6235	238.26		6347	256.89
mmu_piR_033212	piRNA	mmu_piR_033212	7174	306.02	5515	210.75		6344.5	258.385
mmu_piR_013359	piRNA	mmu_piR_013359	6164	262.94	6213	237.42		6188.5	250.18
mmu_piR_000585	piRNA	mmu_piR_000585	6072	259.01	6160	235.4		6116	247.205
mmu_piR_015400	piRNA	mmu_piR_015400	4628	197.42	7567	289.16		6097.5	243.29
novel_pir53616	piRNA	chr7_LTR/ERVK:+:69929240_69930074	5782	246.64	6282	240.06		6032	243.35
mmu_piR_017602	piRNA	mmu_piR_017602	6956	296.72	5073	193.86		6014.5	245.29
mmu_piR_032602	piRNA	mmu_piR_032602	6376	271.98	5635	215.33		6005.5	243.655
RF00012	snoRNA	Small nucleolar RNA U3	8918	380.42	2939	112.31		5928.5	246.365
mmu-miR-191-5p	hairpin	mir-191	5362	228.73	6474	247.39		5918	238.06
mmu_piR_018155	piRNA	mmu_piR_018155	4613	196.78	7046	269.25		5829.5	233.015
mmu_piR_038777	piRNA	mmu_piR_038777	5333	227.49	6130	234.25		5731.5	230.87
mmu_piR_038651	piRNA	mmu_piR_038651	4563	194.64	6825	260.81		5694	227.725
mmu-miR-26a-5p	hairpin	mir-26	6426	274.11	4695	179.41		5560.5	226.76
mmu_piR_013286	piRNA	mmu_piR_013286	5360	228.64	5570	212.85		5465	220.745
mmu-miR-151-5p	mature	mir-28	6725	286.87	4135	158.01		5430	222.44
novel_pir10628	piRNA	chr10_LTR/ERVL-MaLR:-:67563406_67563717	5597	238.75	5112	195.35		5354.5	217.05
mmu_piR_026716	piRNA	mmu_piR_026716	2793	119.14	7880	301.12		5336.5	210.13
mmu_piR_038667	piRNA	mmu_piR_038667	4784	204.07	5874	224.47		5329	214.27
mmu_piR_030776	piRNA	mmu_piR_030776	4234	180.61	6351	242.69		5292.5	211.65
mmu-miR-465c-5p	hairpin	mir-465	5410	230.77	5067	193.63		5238.5	212.2
mmu_piR_019578	piRNA	mmu_piR_019578	4636	197.76	5768	220.42		5202	209.09
mmu_piR_004643	piRNA	mmu_piR_004643	3812	162.61	6521	249.19		5166.5	205.9
mmu_piR_010388	piRNA	mmu_piR_010388	5263	224.5	4786	182.89		5024.5	203.695
mmu_piR_006457	piRNA	mmu_piR_006457	3303	140.9	6741	257.6		5022	199.25
mmu-miR-3470a	hairpin	mir-3470	6379	272.11	3475	132.79		4927	202.45
mmu_piR_022598	piRNA	mmu_piR_022598	4387	187.14	5466	208.88		4926.5	198.01
novel_mir1696	miRNA	chr17:+:27313559_27313617	5071	216.31	4713	180.1		4892	198.205
novel_pir47031	piRNA	chr5_LTR/ERVL:-:113338408_113338534	3957	168.79	5809	221.98		4883	195.385
mmu_piR_015833	piRNA	mmu_piR_015833	4181	178.35	5490	209.79		4835.5	194.07
mmu_piR_039010	piRNA	mmu_piR_039010	5300	226.08	4326	165.31		4813	195.695
mmu_piR_006818	piRNA	mmu_piR_006818	2881	122.89	6737	257.44		4809	190.165
mmu_piR_013616	piRNA	mmu_piR_013616	5089	217.08	4520	172.73		4804.5	194.905
mmu_piR_011071	piRNA	mmu_piR_011071	3819	162.91	5779	220.84		4799	191.875
mmu_piR_013451	piRNA	mmu_piR_013451	3717	158.56	5785	221.07		4751	189.815
mmu_piR_039463	piRNA	mmu_piR_039463	4359	185.94	5107	195.16		4733	190.55
novel_pir38656	piRNA	chr2_LINE/L1:+:90394491_90395211	2254	96.15	7158	273.53		4706	184.84
mmu_piR_029210	piRNA	mmu_piR_029210	4209	179.54	5138	196.34		4673.5	187.94
mmu_piR_003342	piRNA	mmu_piR_003342	5116	218.23	4215	161.07		4665.5	189.65
mmu_piR_004154	piRNA	mmu_piR_004154	4287	182.87	5042	192.67		4664.5	187.77
novel_pir54950	piRNA	chr8_LTR/ERVL-MaLR:-:66396315_66396534	5162	220.2	4058	155.07		4610	187.635
mmu_piR_008567	piRNA	mmu_piR_008567	3187	135.95	6001	229.32		4594	182.635
novel_mir92	miRNA	chr11:-:100473084_100473137	7212	307.64	1868	71.38		4540	189.51
mmu_piR_010303	piRNA	mmu_piR_010303	3551	151.48	5443	208		4497	179.74
mmu_piR_005839	piRNA	mmu_piR_005839	3396	144.86	5420	207.12		4408	175.99
mmu_piR_013309	piRNA	mmu_piR_013309	3870	165.08	4934	188.55		4402	176.815
mmu_piR_002440	piRNA	mmu_piR_002440	2824	120.46	5903	225.57		4363.5	173.015
mmu_piR_026083	piRNA	mmu_piR_026083	3733	159.24	4916	187.86		4324.5	173.55
mmu-miR-24-3p	hairpin	mir-24	4344	185.3	4179	159.69		4261.5	172.495
mmu-miR-5099	hairpin	undef	3598	153.48	4840	184.95		4219	169.215
mmu_piR_026073	piRNA	mmu_piR_026073	3774	160.99	4632	177.01		4203	169
mmu_piR_013035	piRNA	mmu_piR_013035	2726	116.28	5660	216.29		4193	166.285
mmu_piR_017085	piRNA	mmu_piR_017085	4144	176.77	4195	160.31		4169.5	168.54
mmu_piR_002821	piRNA	mmu_piR_002821	3476	148.28	4809	183.77		4142.5	166.025
mmu_piR_037234	piRNA	mmu_piR_037234	3906	166.62	4337	165.73		4121.5	166.175
RF00722	precursor	microRNA mir-451	4897	208.89	3285	125.53		4091	167.21
mmu_piR_025406	piRNA	mmu_piR_025406	3548	151.35	4616	176.39		4082	163.87
mmu_piR_038864	piRNA	mmu_piR_038864	4262	181.8	3883	148.38		4072.5	165.09
mmu_piR_038531	piRNA	mmu_piR_038531	4379	186.8	3762	143.76		4070.5	165.28
mmu_piR_031037	piRNA	mmu_piR_031037	4833	206.16	3303	126.22		4068	166.19
mmu_piR_000782	piRNA	mmu_piR_000782	3344	142.65	4772	182.36		4058	162.505
mmu_piR_000118	piRNA	mmu_piR_000118	4015	171.27	4086	156.14		4050.5	163.705
mmu_piR_021432	piRNA	mmu_piR_021432	3554	151.6	4493	171.69		4023.5	161.645
mmu_piR_010001	piRNA	mmu_piR_010001	3841	163.85	4161	159.01		4001	161.43
RF00131	precursor	mir-30 microRNA precursor	3824	163.12	4174	159.5		3999	161.31
mmu_piR_008574	piRNA	mmu_piR_008574	2607	111.21	5383	205.7		3995	158.455
mmu-miR-741-3p	mature	undef	4530	193.24	3396	129.77		3963	161.505
mmu_piR_012508	piRNA	mmu_piR_012508	3250	138.64	4666	178.3		3958	158.47
mmu_piR_010485	piRNA	mmu_piR_010485	3817	162.82	4072	155.61		3944.5	159.215
mmu_piR_000081	piRNA	mmu_piR_000081	4918	209.79	2844	108.68		3881	159.235
mmu_piR_019354	piRNA	mmu_piR_019354	3924	167.39	3822	146.05		3873	156.72
mmu_piR_020211	piRNA	mmu_piR_020211	6571	280.3	1168	44.63		3869.5	162.465
mmu_piR_000819	piRNA	mmu_piR_000819	534	22.78	7157	273.49		3845.5	148.135
RF00221	snoRNA	Small nucleolar RNA SNORD43	3725	158.9	3959	151.29		3842	155.095
mmu_piR_014212	piRNA	mmu_piR_014212	3161	134.84	4491	171.62		3826	153.23
mmu_piR_010272	piRNA	mmu_piR_010272	3889	165.89	3761	143.72		3825	154.805
mmu_piR_009943	piRNA	mmu_piR_009943	3163	134.92	4427	169.17		3795	152.045
mmu_piR_016545	piRNA	mmu_piR_016545	3565	152.07	3978	152.01		3771.5	152.04
mmu_piR_020766	piRNA	mmu_piR_020766	3832	163.46	3624	138.49		3728	150.975
mmu_piR_020516	piRNA	mmu_piR_020516	3261	139.1	4176	159.58		3718.5	149.34
mmu_piR_022283	piRNA	mmu_piR_022283	3206	136.76	4225	161.45		3715.5	149.105
mmu_piR_017805	piRNA	mmu_piR_017805	3145	134.16	4260	162.79		3702.5	148.475
RF00100	Rfam other sncRNA	7SK RNA	3351	142.94	4030	154		3690.5	148.47
mmu_piR_012675	piRNA	mmu_piR_012675	2513	107.2	4859	185.68		3686	146.44
mmu_piR_005249	piRNA	mmu_piR_005249	3108	132.58	4198	160.42		3653	146.5
mmu_piR_007214	piRNA	mmu_piR_007214	3243	138.34	4040	154.38		3641.5	146.36
mmu_piR_021931	piRNA	mmu_piR_021931	4121	175.79	3094	118.23		3607.5	147.01
mmu_piR_005329	piRNA	mmu_piR_005329	3434	146.48	3727	142.42		3580.5	144.45
mmu-miR-27a-3p	hairpin	mir-27	4428	188.89	2696	103.02		3562	145.955
mmu_piR_038940	piRNA	mmu_piR_038940	3625	154.63	3476	132.83		3550.5	143.73
mmu-miR-16-5p	hairpin	mir-15	3727	158.98	3348	127.94		3537.5	143.46
mmu_piR_004185	piRNA	mmu_piR_004185	3063	130.66	4007	153.12		3535	141.89
mmu_piR_014000	piRNA	mmu_piR_014000	2556	109.03	4510	172.34		3533	140.685
mmu_piR_006780	piRNA	mmu_piR_006780	2535	108.14	4516	172.57		3525.5	140.355
mmu_piR_032948	piRNA	mmu_piR_032948	2568	109.54	4454	170.2		3511	139.87
mmu_piR_030961	piRNA	mmu_piR_030961	2996	127.8	3988	152.4		3492	140.1
mmu_piR_015972	piRNA	mmu_piR_015972	872	37.2	6079	232.3		3475.5	134.75
mmu_piR_026822	piRNA	mmu_piR_026822	2674	114.06	4231	161.68		3452.5	137.87
novel_pir46329	piRNA	chr5_LTR/ERVL-MaLR:-:17118211_17118485	4551	194.13	2351	89.84		3451	141.985
mmu_piR_030420	piRNA	mmu_piR_030420	2603	111.04	4289	163.9		3446	137.47
mmu-miR-99a-5p	hairpin	mir-10	3359	143.28	3527	134.78		3443	139.03
mmu_piR_015232	piRNA	mmu_piR_015232	2783	118.71	4069	155.49		3426	137.1
mmu_piR_025264	piRNA	mmu_piR_025264	410	17.49	6420	245.33		3415	131.41
mmu_piR_010700	piRNA	mmu_piR_010700	4266	181.97	2504	95.69		3385	138.83
mmu_piR_000689	piRNA	mmu_piR_000689	2894	123.45	3871	147.92		3382.5	135.685
mmu_piR_018299	piRNA	mmu_piR_018299	2895	123.49	3868	147.81		3381.5	135.65
mmu_piR_013382	piRNA	mmu_piR_013382	3170	135.22	3589	137.15		3379.5	136.185
mmu_piR_039223	piRNA	mmu_piR_039223	3683	157.11	3021	115.44		3352	136.275
mmu_piR_003274	piRNA	mmu_piR_003274	2980	127.12	3682	140.7		3331	133.91
novel_pir4164	piRNA	chr10_LTR/ERVL-MaLR:+:76686031_76686423	3430	146.31	3227	123.32		3328.5	134.815
mmu_piR_034559	piRNA	mmu_piR_034559	2422	103.32	4209	160.84		3315.5	132.08
mmu_piR_012603	piRNA	mmu_piR_012603	2771	118.2	3851	147.16		3311	132.68
mmu_piR_033967	piRNA	mmu_piR_033967	3321	141.66	3277	125.23		3299	133.445
novel_pir51605	piRNA	chr7_LTR/ERVL-MaLR:-:69886500_69886824	2632	112.27	3952	151.02		3292	131.645
mmu_piR_039809	piRNA	mmu_piR_039809	3211	136.97	3259	124.54		3235	130.755
mmu_piR_030930	piRNA	mmu_piR_030930	2362	100.76	4090	156.29		3226	128.525
mmu-miR-6538	hairpin	undef	4332	184.79	2063	78.83		3197.5	131.81
mmu_piR_038497	piRNA	mmu_piR_038497	2839	121.1	3480	132.98		3159.5	127.04
mmu_piR_038430	piRNA	mmu_piR_038430	3558	151.77	2713	103.67		3135.5	127.72
mmu_piR_010009	piRNA	mmu_piR_010009	1996	85.14	4257	162.68		3126.5	123.91
mmu_piR_012054	piRNA	mmu_piR_012054	3107	132.54	3138	119.91		3122.5	126.225
mmu_piR_026382	piRNA	mmu_piR_026382	3514	149.9	2687	102.68		3100.5	126.29
mmu_piR_034395	piRNA	mmu_piR_034395	2542	108.43	3617	138.22		3079.5	123.325
mmu-miR-201-5p	mature	mir-743	3122	133.18	3035	115.98		3078.5	124.58
mmu_piR_038685	piRNA	mmu_piR_038685	3165	135.01	2906	111.05		3035.5	123.03
novel_pir10124	piRNA	chr10_LTR/ERVL-MaLR:-:42856810_42856927	3695	157.62	2376	90.8		3035.5	124.21
mmu-miR-138-5p	hairpin	mir-138	3218	137.27	2834	108.3		3026	122.785
mmu_piR_002610	piRNA	mmu_piR_002610	2731	116.5	3308	126.41		3019.5	121.455
mmu_piR_008428	piRNA	mmu_piR_008428	2825	120.51	3186	121.75		3005.5	121.13
mmu_piR_009490	piRNA	mmu_piR_009490	2221	94.74	3775	144.26		2998	119.5
mmu_piR_032772	piRNA	mmu_piR_032772	2312	98.62	3651	139.52		2981.5	119.07
mmu-miR-22-3p	hairpin	mir-22	2962	126.35	2989	114.22		2975.5	120.285
mmu_piR_006452	piRNA	mmu_piR_006452	1986	84.72	3963	151.44		2974.5	118.08
mmu_piR_022894	piRNA	mmu_piR_022894	2318	98.88	3595	137.38		2956.5	118.13
mmu_piR_033915	piRNA	mmu_piR_033915	2532	108.01	3372	128.86		2952	118.435
mmu_piR_035419	piRNA	mmu_piR_035419	2556	109.03	3328	127.17		2942	118.1
mmu_piR_027694	piRNA	mmu_piR_027694	1964	83.78	3906	149.26		2935	116.52
mmu-miR-26b-5p	mature	mir-26	3756	160.22	2103	80.36		2929.5	120.29
mmu_piR_031448	piRNA	mmu_piR_031448	3185	135.86	2637	100.77		2911	118.315
mmu_piR_038801	piRNA	mmu_piR_038801	2310	98.54	3464	132.37		2887	115.455
novel_pir6366	piRNA	chr10_LINE/L1:+:90342668_90342858	3470	148.02	2300	87.89		2885	117.955
mmu_piR_026776	piRNA	mmu_piR_026776	1437	61.3	4311	164.74		2874	113.02
mmu_piR_035629	piRNA	mmu_piR_035629	2025	86.38	3704	141.54		2864.5	113.96
mmu_piR_000140	piRNA	mmu_piR_000140	2241	95.59	3484	133.14		2862.5	114.365
mmu-miR-465b-5p	hairpin	mir-465	3071	131	2652	101.34		2861.5	116.17
mmu_piR_020398	piRNA	mmu_piR_020398	3636	155.1	2075	79.29		2855.5	117.195
mmu_piR_036358	piRNA	mmu_piR_036358	2271	96.87	3421	130.73		2846	113.8
mmu_piR_034332	piRNA	mmu_piR_034332	2539	108.31	3136	119.84		2837.5	114.075
mmu-miR-146a-5p	hairpin	mir-146	3735	159.32	1927	73.64		2831	116.48
mmu_piR_019616	piRNA	mmu_piR_019616	2329	99.35	3292	125.8		2810.5	112.575
mmu_piR_010963	piRNA	mmu_piR_010963	2568	109.54	3046	116.4		2807	112.97
mmu_piR_003100	piRNA	mmu_piR_003100	2943	125.54	2648	101.19		2795.5	113.365
mmu-miR-425-5p	hairpin	mir-425	2994	127.72	2590	98.97		2792	113.345
mmu_piR_030246	piRNA	mmu_piR_030246	2213	94.4	3328	127.17		2770.5	110.785
mmu_piR_001501	piRNA	mmu_piR_001501	2743	117.01	2797	106.88		2770	111.945
mmu_piR_008244	piRNA	mmu_piR_008244	2783	118.71	2722	104.02		2752.5	111.365
novel_mir3591	miRNA	chr9:+:99310181_99310233	3517	150.02	1932	73.83		2724.5	111.925
mmu-miR-202-3p	hairpin	mir-202	3653	155.83	1786	68.25		2719.5	112.04
mmu_piR_027275	piRNA	mmu_piR_027275	4737	202.07	698	26.67		2717.5	114.37
mmu-miR-872-5p	hairpin	mir-872	3185	135.86	2246	85.83		2715.5	110.845
mmu_piR_000273	piRNA	mmu_piR_000273	2858	121.91	2573	98.32		2715.5	110.115
mmu_piR_028895	piRNA	mmu_piR_028895	2483	105.92	2927	111.85		2705	108.885
mmu_piR_019203	piRNA	mmu_piR_019203	2192	93.5	3213	122.78		2702.5	108.14
mmu_piR_038147	piRNA	mmu_piR_038147	3086	131.64	2305	88.08		2695.5	109.86
mmu_piR_023065	piRNA	mmu_piR_023065	2621	111.8	2741	104.74		2681	108.27
mmu_piR_015732	piRNA	mmu_piR_015732	2201	93.89	3153	120.49		2677	107.19
mmu_piR_037358	piRNA	mmu_piR_037358	2457	104.81	2889	110.4		2673	107.605
mmu_piR_015546	piRNA	mmu_piR_015546	2200	93.85	3142	120.07		2671	106.96
RF01118	rRNA	Pseudoknot of the domain G(G12) of 23S ribosomal RNA	3128	133.43	2194	83.84		2661	108.635
mmu_piR_004493	piRNA	mmu_piR_004493	2760	117.73	2555	97.64		2657.5	107.685
mmu-miR-27b-3p	hairpin	mir-27	2883	122.98	2420	92.48		2651.5	107.73
mmu_piR_024839	piRNA	mmu_piR_024839	2555	108.99	2696	103.02		2625.5	106.005
RF00244	precursor	mir-26 microRNA precursor family	3168	135.14	2066	78.95		2617	107.045
mmu-miR-871-5p	hairpin	mir-743	3074	131.13	2117	80.9		2595.5	106.015
mmu_piR_020804	piRNA	mmu_piR_020804	3396	144.86	1783	68.13		2589.5	106.495
mmu-miR-30b-5p	mature	mir-30	2041	87.06	3116	119.07		2578.5	103.065
mmu_piR_027625	piRNA	mmu_piR_027625	2041	87.06	3060	116.93		2550.5	101.995
mmu_piR_000414	piRNA	mmu_piR_000414	1841	78.53	3244	123.96		2542.5	101.245
mmu_piR_006838	piRNA	mmu_piR_006838	773	32.97	4312	164.78		2542.5	98.875
mmu_piR_020478	piRNA	mmu_piR_020478	2624	111.93	2448	93.55		2536	102.74
mmu_piR_021174	piRNA	mmu_piR_021174	1821	77.68	3245	124		2533	100.84
novel_mir2068	miRNA	chr9:-:94870066_94870131	1239	52.85	3825	146.17		2532	99.51
mmu_piR_009521	piRNA	mmu_piR_009521	2081	88.77	2982	113.95		2531.5	101.36
mmu_piR_036323	piRNA	mmu_piR_036323	2590	110.48	2470	94.39		2530	102.435
mmu_piR_021279	piRNA	mmu_piR_021279	1007	42.96	4039	154.34		2523	98.65
novel_pir4151	piRNA	chr10_LTR/ERVL-MaLR:+:76686031_76686423	2116	90.26	2927	111.85		2521.5	101.055
mmu_piR_020955	piRNA	mmu_piR_020955	1764	75.25	3261	124.61		2512.5	99.93
mmu_piR_033809	piRNA	mmu_piR_033809	2157	92.01	2861	109.33		2509	100.67
mmu_piR_000308	piRNA	mmu_piR_000308	1719	73.33	3280	125.34		2499.5	99.335
mmu_piR_039953	piRNA	mmu_piR_039953	2658	113.38	2341	89.46		2499.5	101.42
mmu_piR_020911	piRNA	mmu_piR_020911	2599	110.87	2399	91.67		2499	101.27
mmu_piR_036369	piRNA	mmu_piR_036369	2756	117.56	2225	85.03		2490.5	101.295
novel_pir46334	piRNA	chr5_LTR/ERVL-MaLR:-:17118211_17118485	3082	131.47	1886	72.07		2484	101.77
novel_pir10111	piRNA	chr10_LTR/ERVL-MaLR:-:42856810_42856927	2649	113	2305	88.08		2477	100.54
mmu_piR_009390	piRNA	mmu_piR_009390	1952	83.27	2990	114.26		2471	98.765
mmu_piR_001113	piRNA	mmu_piR_001113	2365	100.88	2564	97.98		2464.5	99.43
mmu_piR_032516	piRNA	mmu_piR_032516	1325	56.52	3602	137.65		2463.5	97.085
novel_pir10112	piRNA	chr10_LTR/ERVL-MaLR:-:42856810_42856927	2949	125.8	1963	75.01		2456	100.405
mmu_piR_028460	piRNA	mmu_piR_028460	1753	74.78	3158	120.68		2455.5	97.73
mmu_piR_032165	piRNA	mmu_piR_032165	1927	82.2	2974	113.65		2450.5	97.925
novel_mir5	miRNA	chr7:-:73123464_73123517	3293	140.47	1596	60.99		2444.5	100.73
mmu_piR_039960	piRNA	mmu_piR_039960	2014	85.91	2872	109.75		2443	97.83
mmu_piR_018323	piRNA	mmu_piR_018323	2086	88.98	2794	106.77		2440	97.875
mmu_piR_004054	piRNA	mmu_piR_004054	1573	67.1	3305	126.3		2439	96.7
novel_pir16544	piRNA	chr11_LINE/L1:-:15329342_15329489	2284	97.43	2585	98.78		2434.5	98.105
mmu_piR_009391	piRNA	mmu_piR_009391	2082	88.81	2754	105.24		2418	97.025
RF00026	snRNA	U6 spliceosomal RNA	2532	108.01	2296	87.74		2414	97.875
mmu_piR_011730	piRNA	mmu_piR_011730	2221	94.74	2606	99.58		2413.5	97.16
mmu-miR-25-3p	mature	mir-25	2757	117.61	2053	78.45		2405	98.03
mmu_piR_024518	piRNA	mmu_piR_024518	2145	91.5	2665	101.84		2405	96.67
mmu_piR_014021	piRNA	mmu_piR_014021	1968	83.95	2821	107.8		2394.5	95.875
mmu_piR_009370	piRNA	mmu_piR_009370	1911	81.52	2854	109.06		2382.5	95.29
mmu_piR_020826	piRNA	mmu_piR_020826	1492	63.64	3273	125.07		2382.5	94.355
novel_pir31991	piRNA	chr17_LTR/ERVL-MaLR:+:27347991_27348331	1904	81.22	2850	108.91		2377	95.065
mmu_piR_019336	piRNA	mmu_piR_019336	2134	91.03	2576	98.44		2355	94.735
mmu_piR_039837	piRNA	mmu_piR_039837	1440	61.43	3254	124.35		2347	92.89
mmu_piR_005295	piRNA	mmu_piR_005295	1319	56.26	3369	128.74		2344	92.5
mmu_piR_036900	piRNA	mmu_piR_036900	2791	119.06	1895	72.41		2343	95.735
mmu_piR_004990	piRNA	mmu_piR_004990	1615	68.89	3037	116.05		2326	92.47
mmu_piR_013386	piRNA	mmu_piR_013386	2331	99.43	2313	88.39		2322	93.91
mmu_piR_020892	piRNA	mmu_piR_020892	1823	77.76	2811	107.42		2317	92.59
mmu_piR_002536	piRNA	mmu_piR_002536	2100	89.58	2522	96.37		2311	92.975
mmu_piR_014073	piRNA	mmu_piR_014073	2189	93.38	2429	92.82		2309	93.1
mmu_piR_037373	piRNA	mmu_piR_037373	1407	60.02	3173	121.25		2290	90.635
novel_mir7	miRNA	chr1:+:165240836_165240904	2458	104.85	2113	80.75		2285.5	92.8
novel_pir4160	piRNA	chr10_LTR/ERVL-MaLR:+:76686031_76686423	2364	100.84	2204	84.22		2284	92.53
mmu_piR_038915	piRNA	mmu_piR_038915	2007	85.61	2548	97.37		2277.5	91.49
mmu_piR_010171	piRNA	mmu_piR_010171	2279	97.22	2246	85.83		2262.5	91.525
mmu_piR_036344	piRNA	mmu_piR_036344	2073	88.43	2451	93.66		2262	91.045
mmu_piR_014140	piRNA	mmu_piR_014140	2092	89.24	2426	92.71		2259	90.975
novel_pir38644	piRNA	chr2_LINE/L1:+:90394491_90395211	2630	112.19	1854	70.85		2242	91.52
mmu_piR_039905	piRNA	mmu_piR_039905	2303	98.24	2178	83.23		2240.5	90.735
mmu_piR_018762	piRNA	mmu_piR_018762	1905	81.26	2570	98.21		2237.5	89.735
mmu_piR_014293	piRNA	mmu_piR_014293	1670	71.24	2796	106.85		2233	89.045
mmu_piR_035564	piRNA	mmu_piR_035564	1267	54.05	3199	122.25		2233	88.15
mmu_piR_011225	piRNA	mmu_piR_011225	2289	97.64	2164	82.69		2226.5	90.165
mmu_piR_033458	piRNA	mmu_piR_033458	2098	89.49	2329	89		2213.5	89.245
mmu_piR_014012	piRNA	mmu_piR_014012	1997	85.19	2424	92.63		2210.5	88.91
mmu_piR_034302	piRNA	mmu_piR_034302	1997	85.19	2400	91.71		2198.5	88.45
mmu-miR-34b-3p	mature	mir-34	2195	93.63	2201	84.11		2198	88.87
mmu_piR_038548	piRNA	mmu_piR_038548	2318	98.88	2066	78.95		2192	88.915
mmu_piR_013252	piRNA	mmu_piR_013252	1658	70.73	2722	104.02		2190	87.375
mmu_piR_039026	piRNA	mmu_piR_039026	1582	67.48	2788	106.54		2185	87.01
mmu_piR_000133	piRNA	mmu_piR_000133	1755	74.86	2558	97.75		2156.5	86.305
mmu_piR_023185	piRNA	mmu_piR_023185	1473	62.83	2836	108.37		2154.5	85.6
mmu_piR_017770	piRNA	mmu_piR_017770	997	42.53	3300	126.1		2148.5	84.315
mmu_piR_016887	piRNA	mmu_piR_016887	1852	79	2441	93.28		2146.5	86.14
mmu_piR_039118	piRNA	mmu_piR_039118	1460	62.28	2825	107.95		2142.5	85.115
mmu_piR_035567	piRNA	mmu_piR_035567	2385	101.74	1865	71.27		2125	86.505
mmu-miR-15b-5p	hairpin	mir-15	2229	95.08	1999	76.39		2114	85.735
mmu_piR_016752	piRNA	mmu_piR_016752	2164	92.31	2062	78.8		2113	85.555
mmu_piR_009742	piRNA	mmu_piR_009742	1747	74.52	2475	94.58		2111	84.55
mmu_piR_028356	piRNA	mmu_piR_028356	878	37.45	3342	127.71		2110	82.58
novel_mir3153	miRNA	chr10:-:121805168_121805214	2665	113.68	1551	59.27		2108	86.475
mmu_piR_032396	piRNA	mmu_piR_032396	1498	63.9	2697	103.06		2097.5	83.48
mmu_piR_019734	piRNA	mmu_piR_019734	1579	67.36	2614	99.89		2096.5	83.625
mmu_piR_038062	piRNA	mmu_piR_038062	2002	85.4	2185	83.5		2093.5	84.45
mmu_piR_009333	piRNA	mmu_piR_009333	14	0.6	4167	159.24		2090.5	79.92
mmu_piR_025576	piRNA	mmu_piR_025576	2333	99.52	1847	70.58		2090	85.05
mmu-miR-320-3p	hairpin	mir-320	2659	113.42	1520	58.08		2089.5	85.75
novel_pir52151	piRNA	chr7_LINE/L1:+:69902923_69903419	1604	68.42	2565	98.02		2084.5	83.22
mmu-miR-296-5p	mature	mir-296	2408	102.72	1757	67.14		2082.5	84.93
mmu_piR_032535	piRNA	mmu_piR_032535	1616	68.93	2542	97.14		2079	83.035
mmu_piR_032700	piRNA	mmu_piR_032700	2242	95.64	1913	73.1		2077.5	84.37
mmu_piR_004448	piRNA	mmu_piR_004448	1751	74.69	2392	91.41		2071.5	83.05
mmu_piR_011904	piRNA	mmu_piR_011904	1415	60.36	2724	104.09		2069.5	82.225
mmu_piR_016500	piRNA	mmu_piR_016500	930	39.67	3182	121.6		2056	80.635
mmu_piR_027324	piRNA	mmu_piR_027324	1975	84.25	2111	80.67		2043	82.46
mmu_piR_006531	piRNA	mmu_piR_006531	1776	75.76	2305	88.08		2040.5	81.92
mmu_piR_005932	piRNA	mmu_piR_005932	1355	57.8	2722	104.02		2038.5	80.91
mmu_piR_034378	piRNA	mmu_piR_034378	1789	76.31	2286	87.36		2037.5	81.835
mmu_piR_027856	piRNA	mmu_piR_027856	1486	63.39	2587	98.86		2036.5	81.125
mmu_piR_021585	piRNA	mmu_piR_021585	1414	60.32	2651	101.3		2032.5	80.81
mmu_piR_001233	piRNA	mmu_piR_001233	2183	93.12	1870	71.46		2026.5	82.29
mmu_piR_038631	piRNA	mmu_piR_038631	2186	93.25	1863	71.19		2024.5	82.22
mmu_piR_003177	piRNA	mmu_piR_003177	1965	83.82	2078	79.41		2021.5	81.615
mmu_piR_020917	piRNA	mmu_piR_020917	1992	84.97	2031	77.61		2011.5	81.29
mmu_piR_025910	piRNA	mmu_piR_025910	2033	86.72	1975	75.47		2004	81.095
mmu_piR_008542	piRNA	mmu_piR_008542	1383	58.99	2613	99.85		1998	79.42
mmu_piR_030043	piRNA	mmu_piR_030043	1615	68.89	2369	90.53		1992	79.71
mmu_piR_033240	piRNA	mmu_piR_033240	1885	80.41	2087	79.75		1986	80.08
mmu_piR_038513	piRNA	mmu_piR_038513	2178	92.91	1793	68.52		1985.5	80.715
novel_pir10080	piRNA	chr10_LTR/ERVL-MaLR:-:42856810_42856927	1915	81.69	2054	78.49		1984.5	80.09
mmu_piR_021185	piRNA	mmu_piR_021185	1633	69.66	2329	89		1981	79.33
mmu-miR-7a-5p	mature	mir-7	2228	95.04	1728	66.03		1978	80.535
mmu-miR-23a-3p	hairpin	mir-23	2433	103.78	1510	57.7		1971.5	80.74
mmu_piR_033115	piRNA	mmu_piR_033115	1922	81.99	2018	77.11		1970	79.55
mmu_piR_008427	piRNA	mmu_piR_008427	1629	69.49	2295	87.7		1962	78.595
mmu_piR_004114	piRNA	mmu_piR_004114	2097	89.45	1823	69.66		1960	79.555
mmu_piR_000159	piRNA	mmu_piR_000159	1052	44.88	2851	108.95		1951.5	76.915
mmu_piR_029467	piRNA	mmu_piR_029467	1545	65.91	2341	89.46		1943	77.685
RF00004	snRNA	U2 spliceosomal RNA	1343	57.29	2543	97.18		1943	77.235
mmu_piR_026864	piRNA	mmu_piR_026864	797	34	3081	117.74		1939	75.87
mmu_piR_032983	piRNA	mmu_piR_032983	1836	78.32	2031	77.61		1933.5	77.965
mmu_piR_037842	piRNA	mmu_piR_037842	1900	81.05	1947	74.4		1923.5	77.725
mmu_piR_016551	piRNA	mmu_piR_016551	1841	78.53	2000	76.43		1920.5	77.48
RF00241	precursor	mir-8/mir-141/mir-200 microRNA precursor family	2702	115.26	1137	43.45		1919.5	79.355
mmu_piR_023622	piRNA	mmu_piR_023622	724	30.88	3113	118.96		1918.5	74.92
mmu_piR_005369	piRNA	mmu_piR_005369	1627	69.4	2198	83.99		1912.5	76.695
mmu_piR_012268	piRNA	mmu_piR_012268	1322	56.39	2501	95.57		1911.5	75.98
novel_mir2830	miRNA	chr5:+:137485909_137485997	2872	122.51	934	35.69		1903	79.1
mmu_piR_002083	piRNA	mmu_piR_002083	1657	70.68	2148	82.08		1902.5	76.38
mmu_piR_039312	piRNA	mmu_piR_039312	1593	67.95	2193	83.8		1893	75.875
mmu-miR-322-5p	hairpin	mir-322	2066	88.13	1715	65.54		1890.5	76.835
mmu-miR-463-5p	mature	mir-463	2054	87.62	1704	65.12		1879	76.37
mmu_piR_023101	piRNA	mmu_piR_023101	1670	71.24	2082	79.56		1876	75.4
novel_pir11206	piRNA	chr10_LTR/ERVK:-:9337212_9337636	2316	98.79	1435	54.84		1875.5	76.815
mmu-miR-196a-5p	mature	mir-196	2053	87.57	1682	64.28		1867.5	75.925
mmu_piR_019445	piRNA	mmu_piR_019445	1331	56.78	2402	91.79		1866.5	74.285
mmu_piR_016072	piRNA	mmu_piR_016072	1479	63.09	2249	85.94		1864	74.515
mmu_piR_029963	piRNA	mmu_piR_029963	1616	68.93	2104	80.4		1860	74.665
mmu_piR_038504	piRNA	mmu_piR_038504	1118	47.69	2595	99.16		1856.5	73.425
mmu_piR_025667	piRNA	mmu_piR_025667	1795	76.57	1914	73.14		1854.5	74.855
mmu_piR_033569	piRNA	mmu_piR_033569	1726	73.63	1965	75.09		1845.5	74.36
novel_pir10104	piRNA	chr10_LTR/ERVL-MaLR:-:42856810_42856927	1978	84.38	1705	65.15		1841.5	74.765
mmu_piR_019379	piRNA	mmu_piR_019379	1489	63.52	2180	83.31		1834.5	73.415
mmu_piR_039898	piRNA	mmu_piR_039898	1495	63.77	2171	82.96		1833	73.365
mmu_piR_028109	piRNA	mmu_piR_028109	939	40.05	2725	104.13		1832	72.09
novel_pir58485	piRNA	chrX_LINE/L1:-:21679356_21680794	2118	90.35	1544	59		1831	74.675
mmu_piR_007727	piRNA	mmu_piR_007727	1367	58.31	2290	87.51		1828.5	72.91
mmu_piR_038461	piRNA	mmu_piR_038461	1545	65.91	2084	79.64		1814.5	72.775
mmu_piR_015997	piRNA	mmu_piR_015997	204	8.7	3421	130.73		1812.5	69.715
mmu_piR_038303	piRNA	mmu_piR_038303	1571	67.01	2050	78.34		1810.5	72.675
mmu_piR_008017	piRNA	mmu_piR_008017	1665	71.02	1955	74.71		1810	72.865
mmu_piR_009884	piRNA	mmu_piR_009884	1508	64.33	2112	80.71		1810	72.52
mmu_piR_037790	piRNA	mmu_piR_037790	1624	69.27	1987	75.93		1805.5	72.6
mmu_piR_026356	piRNA	mmu_piR_026356	1837	78.36	1762	67.33		1799.5	72.845
mmu_piR_022956	piRNA	mmu_piR_022956	1922	81.99	1660	63.43		1791	72.71
mmu_piR_009279	piRNA	mmu_piR_009279	1308	55.8	2252	86.06		1780	70.93
novel_pir10100	piRNA	chr10_LTR/ERVL-MaLR:-:42856810_42856927	2216	94.53	1343	51.32		1779.5	72.925
mmu_piR_005271	piRNA	mmu_piR_005271	1517	64.71	2038	77.88		1777.5	71.295
mmu_piR_009865	piRNA	mmu_piR_009865	1968	83.95	1586	60.61		1777	72.28
mmu_piR_020767	piRNA	mmu_piR_020767	1113	47.48	2425	92.67		1769	70.075
mmu_piR_028506	piRNA	mmu_piR_028506	1870	79.77	1667	63.7		1768.5	71.735
mmu_piR_034464	piRNA	mmu_piR_034464	1772	75.59	1762	67.33		1767	71.46
mmu_piR_038399	piRNA	mmu_piR_038399	2183	93.12	1345	51.4		1764	72.26
mmu_piR_038356	piRNA	mmu_piR_038356	1119	47.73	2389	91.29		1754	69.51
mmu_piR_024965	piRNA	mmu_piR_024965	1208	51.53	2299	87.85		1753.5	69.69
mmu_piR_016043	piRNA	mmu_piR_016043	1745	74.44	1753	66.99		1749	70.715
novel_mir3056	miRNA	chr11:-:69063548_69063586	2985	127.33	505	19.3		1745	73.315
mmu_piR_016652	piRNA	mmu_piR_016652	1664	70.98	1814	69.32		1739	70.15
mmu_piR_006821	piRNA	mmu_piR_006821	1319	56.26	2155	82.35		1737	69.305
mmu_piR_020795	piRNA	mmu_piR_020795	1131	48.25	2338	89.34		1734.5	68.795
mmu-miR-145a-5p	mature	mir-145	1710	72.94	1751	66.91		1730.5	69.925
mmu_piR_002208	piRNA	mmu_piR_002208	1504	64.16	1956	74.75		1730	69.455
mmu_piR_023644	piRNA	mmu_piR_023644	3414	145.63	42	1.6		1728	73.615
mmu_piR_003744	piRNA	mmu_piR_003744	1465	62.49	1988	75.97		1726.5	69.23
mmu-miR-218-5p	mature	mir-218	2102	89.67	1350	51.59		1726	70.63
mmu_piR_018065	piRNA	mmu_piR_018065	1703	72.64	1746	66.72		1724.5	69.68
mmu_piR_035659	piRNA	mmu_piR_035659	1886	80.45	1546	59.08		1716	69.765
mmu_piR_012742	piRNA	mmu_piR_012742	1713	73.07	1702	65.04		1707.5	69.055
mmu_piR_034937	piRNA	mmu_piR_034937	1600	68.25	1814	69.32		1707	68.785
mmu_piR_013709	piRNA	mmu_piR_013709	1200	51.19	2213	84.57		1706.5	67.88
novel_mir785	miRNA	chr9:+:67725838_67725903	1524	65.01	1886	72.07		1705	68.54
mmu_piR_027123	piRNA	mmu_piR_027123	1474	62.88	1934	73.91		1704	68.395
mmu_piR_017330	piRNA	mmu_piR_017330	1560	66.54	1835	70.12		1697.5	68.33
mmu_piR_028026	piRNA	mmu_piR_028026	1435	61.21	1960	74.9		1697.5	68.055
mmu_piR_023529	piRNA	mmu_piR_023529	1416	60.4	1970	75.28		1693	67.84
mmu_piR_002681	piRNA	mmu_piR_002681	1685	71.88	1698	64.89		1691.5	68.385
novel_pir27112	piRNA	chr15_LINE/L2:+:59257942_59258186	914	38.99	2463	94.12		1688.5	66.555
mmu_piR_020041	piRNA	mmu_piR_020041	1339	57.12	2032	77.65		1685.5	67.385
RF00464	precursor	mir-92 microRNA precursor family	2015	85.95	1352	51.66		1683.5	68.805
mmu-miR-878-5p	mature	mir-878	2080	88.73	1283	49.03		1681.5	68.88
mmu_piR_007393	piRNA	mmu_piR_007393	1248	53.24	2102	80.32		1675	66.78
mmu_piR_009999	piRNA	mmu_piR_009999	1148	48.97	2190	83.69		1669	66.33
mmu_piR_024039	piRNA	mmu_piR_024039	1765	75.29	1564	59.77		1664.5	67.53
mmu_piR_002368	piRNA	mmu_piR_002368	1342	57.25	1986	75.89		1664	66.57
mmu_piR_027961	piRNA	mmu_piR_027961	1253	53.45	2066	78.95		1659.5	66.2
mmu_piR_037525	piRNA	mmu_piR_037525	846	36.09	2472	94.46		1659	65.275
mmu_piR_039788	piRNA	mmu_piR_039788	1706	72.77	1610	61.52		1658	67.145
mmu_piR_000692	piRNA	mmu_piR_000692	692	29.52	2614	99.89		1653	64.705
mmu_piR_008873	piRNA	mmu_piR_008873	1188	50.68	2107	80.52		1647.5	65.6
mmu_piR_032974	piRNA	mmu_piR_032974	1369	58.4	1919	73.33		1644	65.865
mmu_piR_011620	piRNA	mmu_piR_011620	1545	65.91	1728	66.03		1636.5	65.97
mmu_piR_008517	piRNA	mmu_piR_008517	1593	67.95	1660	63.43		1626.5	65.69
mmu_piR_025700	piRNA	mmu_piR_025700	1718	73.28	1534	58.62		1626	65.95
mmu_piR_017675	piRNA	mmu_piR_017675	1365	58.23	1884	71.99		1624.5	65.11
mmu_piR_018465	piRNA	mmu_piR_018465	1515	64.63	1732	66.19		1623.5	65.41
mmu_piR_001821	piRNA	mmu_piR_001821	1661	70.85	1581	60.42		1621	65.635
mmu_piR_005521	piRNA	mmu_piR_005521	1545	65.91	1691	64.62		1618	65.265
mmu-miR-423-3p	mature	mir-423	1746	74.48	1489	56.9		1617.5	65.69
mmu-miR-150-5p	mature	mir-150	1964	83.78	1264	48.3		1614	66.04
mmu_piR_013401	piRNA	mmu_piR_013401	1729	73.75	1499	57.28		1614	65.515
mmu_piR_019230	piRNA	mmu_piR_019230	1501	64.03	1723	65.84		1612	64.935
mmu_piR_007001	piRNA	mmu_piR_007001	1429	60.96	1791	68.44		1610	64.7
mmu_piR_004919	piRNA	mmu_piR_004919	1219	52	1996	76.27		1607.5	64.135
mmu_piR_024818	piRNA	mmu_piR_024818	1762	75.16	1453	55.52		1607.5	65.34
mmu_piR_023459	piRNA	mmu_piR_023459	1096	46.75	2118	80.94		1607	63.845
mmu_piR_031973	piRNA	mmu_piR_031973	1418	60.49	1788	68.33		1603	64.41
mmu-let-7e-5p	mature	let-7	1760	75.08	1443	55.14		1601.5	65.11
mmu_piR_012862	piRNA	mmu_piR_012862	1566	66.8	1632	62.36		1599	64.58
mmu_piR_004920	piRNA	mmu_piR_004920	998	42.57	2188	83.61		1593	63.09
mmu_piR_015837	piRNA	mmu_piR_015837	1491	63.6	1690	64.58		1590.5	64.09
mmu_piR_013338	piRNA	mmu_piR_013338	1801	76.83	1379	52.7		1590	64.765
mmu_piR_028055	piRNA	mmu_piR_028055	1944	82.93	1235	47.19		1589.5	65.06
mmu-miR-375-3p	hairpin	mir-375	1725	73.58	1452	55.49		1588.5	64.535
mmu_piR_033400	piRNA	mmu_piR_033400	1773	75.63	1395	53.31		1584	64.47
mmu_piR_038331	piRNA	mmu_piR_038331	1328	56.65	1837	70.2		1582.5	63.425
mmu_piR_029621	piRNA	mmu_piR_029621	1547	65.99	1604	61.29		1575.5	63.64
novel_pir7711	piRNA	chr10_LTR/ERVL-MaLR:-:84095068_84095429	1824	77.81	1319	50.4		1571.5	64.105
mmu_piR_035859	piRNA	mmu_piR_035859	2968	126.61	174	6.65		1571	66.63
mmu_piR_021434	piRNA	mmu_piR_021434	643	27.43	2496	95.38		1569.5	61.405
mmu_piR_024285	piRNA	mmu_piR_024285	1209	51.57	1920	73.37		1564.5	62.47
novel_pir31184	piRNA	chr17_LTR/ERVL-MaLR:-:27341444_27341859	535	22.82	2589	98.93		1562	60.875
mmu_piR_003244	piRNA	mmu_piR_003244	1436	61.26	1674	63.97		1555	62.615
mmu_piR_010415	piRNA	mmu_piR_010415	1199	51.15	1907	72.87		1553	62.01
mmu_piR_028546	piRNA	mmu_piR_028546	1675	71.45	1430	54.65		1552.5	63.05
mmu_piR_035893	piRNA	mmu_piR_035893	1487	63.43	1614	61.68		1550.5	62.555
mmu_piR_037831	piRNA	mmu_piR_037831	1230	52.47	1865	71.27		1547.5	61.87
mmu_piR_010921	piRNA	mmu_piR_010921	1865	79.56	1228	46.93		1546.5	63.245
mmu_piR_022638	piRNA	mmu_piR_022638	1358	57.93	1735	66.3		1546.5	62.115
mmu_piR_022684	piRNA	mmu_piR_022684	1510	64.41	1583	60.49		1546.5	62.45
mmu_piR_012158	piRNA	mmu_piR_012158	1501	64.03	1586	60.61		1543.5	62.32
mmu_piR_035796	piRNA	mmu_piR_035796	1543	65.82	1537	58.73		1540	62.275
mmu_piR_002106	piRNA	mmu_piR_002106	1040	44.36	2038	77.88		1539	61.12
mmu_piR_011304	piRNA	mmu_piR_011304	1534	65.44	1544	59		1539	62.22
mmu_piR_004940	piRNA	mmu_piR_004940	1197	51.06	1880	71.84		1538.5	61.45
novel_pir58486	piRNA	chrX_LINE/L1:-:21679356_21680794	1849	78.87	1212	46.31		1530.5	62.59
mmu-miR-547-3p	mature	mir-547	1341	57.2	1718	65.65		1529.5	61.425
mmu_piR_038296	piRNA	mmu_piR_038296	885	37.75	2160	82.54		1522.5	60.145
mmu_piR_015313	piRNA	mmu_piR_015313	1139	48.59	1893	72.34		1516	60.465
mmu_piR_019472	piRNA	mmu_piR_019472	1588	67.74	1435	54.84		1511.5	61.29
mmu_piR_017525	piRNA	mmu_piR_017525	1779	75.89	1243	47.5		1511	61.695
mmu_piR_002606	piRNA	mmu_piR_002606	539	22.99	2482	94.85		1510.5	58.92
mmu_piR_036829	piRNA	mmu_piR_036829	1518	64.75	1497	57.21		1507.5	60.98
mmu_piR_020956	piRNA	mmu_piR_020956	1307	55.75	1704	65.12		1505.5	60.435
mmu_piR_037613	piRNA	mmu_piR_037613	989	42.19	2016	77.04		1502.5	59.615
mmu_piR_028614	piRNA	mmu_piR_028614	1121	47.82	1880	71.84		1500.5	59.83
mmu_piR_004516	piRNA	mmu_piR_004516	1477	63	1523	58.2		1500	60.6
mmu_piR_011670	piRNA	mmu_piR_011670	1319	56.26	1681	64.24		1500	60.25
mmu_piR_029362	piRNA	mmu_piR_029362	1568	66.89	1432	54.72		1500	60.805
mmu_piR_029739	piRNA	mmu_piR_029739	1077	45.94	1922	73.45		1499.5	59.695
mmu-miR-126a-3p	hairpin	mir-126	1817	77.51	1179	45.05		1498	61.28
novel_pir52667	piRNA	chr7_LINE/L1:+:73803055_73803464	1211	51.66	1778	67.94		1494.5	59.8
mmu_piR_021860	piRNA	mmu_piR_021860	1505	64.2	1482	56.63		1493.5	60.415
novel_pir10122	piRNA	chr10_LTR/ERVL-MaLR:-:42856810_42856927	1674	71.41	1310	50.06		1492	60.735
mmu_piR_002673	piRNA	mmu_piR_002673	1274	54.35	1706	65.19		1490	59.77
mmu_piR_004218	piRNA	mmu_piR_004218	1090	46.5	1888	72.15		1489	59.325
mmu_piR_011907	piRNA	mmu_piR_011907	1192	50.85	1786	68.25		1489	59.55
mmu_piR_012420	piRNA	mmu_piR_012420	1371	58.48	1606	61.37		1488.5	59.925
mmu_piR_008755	piRNA	mmu_piR_008755	736	31.4	2230	85.22		1483	58.31
mmu_piR_035344	piRNA	mmu_piR_035344	1068	45.56	1895	72.41		1481.5	58.985
mmu_piR_036448	piRNA	mmu_piR_036448	925	39.46	2032	77.65		1478.5	58.555
mmu_piR_023970	piRNA	mmu_piR_023970	724	30.88	2231	85.25		1477.5	58.065
mmu_piR_020252	piRNA	mmu_piR_020252	1238	52.81	1713	65.46		1475.5	59.135
mmu_piR_018683	piRNA	mmu_piR_018683	1377	58.74	1570	60		1473.5	59.37
mmu_piR_019660	piRNA	mmu_piR_019660	1057	45.09	1882	71.92		1469.5	58.505
mmu_piR_025847	piRNA	mmu_piR_025847	1201	51.23	1732	66.19		1466.5	58.71
mmu_piR_005717	piRNA	mmu_piR_005717	1585	67.61	1347	51.47		1466	59.54
mmu_piR_001891	piRNA	mmu_piR_001891	1125	47.99	1802	68.86		1463.5	58.425
mmu_piR_026519	piRNA	mmu_piR_026519	1228	52.38	1698	64.89		1463	58.635
mmu_piR_029399	piRNA	mmu_piR_029399	1072	45.73	1851	70.73		1461.5	58.23
mmu_piR_028913	piRNA	mmu_piR_028913	1393	59.42	1524	58.24		1458.5	58.83
mmu_piR_028154	piRNA	mmu_piR_028154	1275	54.39	1640	62.67		1457.5	58.53
mmu-miR-30d-5p	hairpin	mir-30	1526	65.09	1380	52.73		1453	58.91
mmu_piR_027696	piRNA	mmu_piR_027696	1260	53.75	1642	62.75		1451	58.25
mmu_piR_014071	piRNA	mmu_piR_014071	1239	52.85	1659	63.4		1449	58.125
mmu_piR_011546	piRNA	mmu_piR_011546	1078	45.98	1811	69.2		1444.5	57.59
mmu_piR_005777	piRNA	mmu_piR_005777	1395	59.51	1493	57.05		1444	58.28
mmu_piR_016176	piRNA	mmu_piR_016176	1244	53.07	1641	62.71		1442.5	57.89
mmu_piR_016024	piRNA	mmu_piR_016024	1044	44.53	1839	70.27		1441.5	57.4
mmu_piR_018767	piRNA	mmu_piR_018767	1297	55.33	1577	60.26		1437	57.795
mmu_piR_023797	piRNA	mmu_piR_023797	1077	45.94	1796	68.63		1436.5	57.285
mmu_piR_030524	piRNA	mmu_piR_030524	853	36.39	2018	77.11		1435.5	56.75
mmu_piR_011638	piRNA	mmu_piR_011638	825	35.19	2038	77.88		1431.5	56.535
mmu_piR_014236	piRNA	mmu_piR_014236	1239	52.85	1623	62.02		1431	57.435
mmu_piR_030391	piRNA	mmu_piR_030391	1113	47.48	1745	66.68		1429	57.08
mmu_piR_021796	piRNA	mmu_piR_021796	1738	74.14	1112	42.49		1425	58.315
mmu_piR_038923	piRNA	mmu_piR_038923	1619	69.06	1231	47.04		1425	58.05
mmu_piR_023562	piRNA	mmu_piR_023562	1238	52.81	1600	61.14		1419	56.975
mmu_piR_021040	piRNA	mmu_piR_021040	1496	63.81	1336	51.05		1416	57.43
novel_pir46331	piRNA	chr5_LTR/ERVL-MaLR:-:17118211_17118485	1905	81.26	912	34.85		1408.5	58.055
mmu_piR_019702	piRNA	mmu_piR_019702	1337	57.03	1476	56.4		1406.5	56.715
mmu_piR_000147	piRNA	mmu_piR_000147	1263	53.88	1542	58.93		1402.5	56.405
mmu_piR_021009	piRNA	mmu_piR_021009	665	28.37	2137	81.66		1401	55.015
mmu_piR_026314	piRNA	mmu_piR_026314	1082	46.15	1718	65.65		1400	55.9
mmu_piR_019567	piRNA	mmu_piR_019567	682	29.09	2116	80.86		1399	54.975
mmu_piR_020995	piRNA	mmu_piR_020995	1491	63.6	1306	49.91		1398.5	56.755
mmu_piR_015204	piRNA	mmu_piR_015204	1528	65.18	1259	48.11		1393.5	56.645
mmu_piR_010966	piRNA	mmu_piR_010966	1647	70.26	1136	43.41		1391.5	56.835
mmu_piR_019588	piRNA	mmu_piR_019588	1067	45.52	1715	65.54		1391	55.53
novel_pir38646	piRNA	chr2_LINE/L1:+:90394491_90395211	1358	57.93	1421	54.3		1389.5	56.115
mmu_piR_015097	piRNA	mmu_piR_015097	1125	47.99	1645	62.86		1385	55.425
mmu_piR_005789	piRNA	mmu_piR_005789	1411	60.19	1356	51.82		1383.5	56.005
mmu_piR_014594	piRNA	mmu_piR_014594	1208	51.53	1553	59.35		1380.5	55.44
mmu_piR_013221	piRNA	mmu_piR_013221	713	30.41	2040	77.96		1376.5	54.185
mmu_piR_037661	piRNA	mmu_piR_037661	895	38.18	1851	70.73		1373	54.455
mmu_piR_039349	piRNA	mmu_piR_039349	1571	67.01	1163	44.44		1367	55.725
mmu_piR_028099	piRNA	mmu_piR_028099	1244	53.07	1485	56.75		1364.5	54.91
novel_mir336	miRNA	chr17:-:27339798_27339878	880	37.54	1843	70.43		1361.5	53.985
mmu_piR_014612	piRNA	mmu_piR_014612	919	39.2	1804	68.94		1361.5	54.07
mmu_piR_006880	piRNA	mmu_piR_006880	1589	67.78	1130	43.18		1359.5	55.48
mmu_piR_021513	piRNA	mmu_piR_021513	1177	50.21	1538	58.77		1357.5	54.49
mmu_piR_009657	piRNA	mmu_piR_009657	889	37.92	1825	69.74		1357	53.83
mmu_piR_018225	piRNA	mmu_piR_018225	1348	57.5	1360	51.97		1354	54.735
novel_pir26015	piRNA	chr15_LTR/ERVL-MaLR:-:74640017_74640332	1454	62.02	1251	47.81		1352.5	54.915
novel_pir46963	piRNA	chr5_LTR/ERVL:+:149802713_149803335	1223	52.17	1480	56.56		1351.5	54.365
novel_pir58489	piRNA	chrX_LINE/L1:-:21679356_21680794	1768	75.42	934	35.69		1351	55.555
mmu_piR_015098	piRNA	mmu_piR_015098	846	36.09	1855	70.89		1350.5	53.49
mmu_piR_010811	piRNA	mmu_piR_010811	760	32.42	1938	74.06		1349	53.24
mmu-miR-411-5p	hairpin	mir-379	1412	60.23	1283	49.03		1347.5	54.63
mmu_piR_024739	piRNA	mmu_piR_024739	1490	63.56	1195	45.67		1342.5	54.615
mmu_piR_014287	piRNA	mmu_piR_014287	1024	43.68	1660	63.43		1342	53.555
mmu_piR_000151	piRNA	mmu_piR_000151	1197	51.06	1480	56.56		1338.5	53.81
mmu_piR_030210	piRNA	mmu_piR_030210	1077	45.94	1599	61.1		1338	53.52
novel_pir42150	piRNA	chr4_LTR/ERVL-MaLR:+:62223007_62223132	1246	53.15	1420	54.26		1333	53.705
mmu_piR_004555	piRNA	mmu_piR_004555	1107	47.22	1553	59.35		1330	53.285
mmu_piR_039885	piRNA	mmu_piR_039885	752	32.08	1908	72.91		1330	52.495
mmu_piR_033938	piRNA	mmu_piR_033938	1363	58.14	1296	49.52		1329.5	53.83
mmu_piR_034509	piRNA	mmu_piR_034509	1436	61.26	1220	46.62		1328	53.94
mmu_piR_013389	piRNA	mmu_piR_013389	913	38.95	1742	66.57		1327.5	52.76
mmu_piR_029260	piRNA	mmu_piR_029260	838	35.75	1814	69.32		1326	52.535
RF00254	precursor	mir-16 microRNA precursor family	1366	58.27	1285	49.1		1325.5	53.685
mmu_piR_035877	piRNA	mmu_piR_035877	1161	49.52	1485	56.75		1323	53.135
mmu_piR_036840	piRNA	mmu_piR_036840	1040	44.36	1603	61.26		1321.5	52.81
novel_pir10065	piRNA	chr10_LTR/ERVL-MaLR:-:42856810_42856927	1242	52.98	1392	53.19		1317	53.085
RF00695	precursor	microRNA MIR398	1914	81.65	718	27.44		1316	54.545
mmu_piR_037194	piRNA	mmu_piR_037194	1598	68.17	1033	39.47		1315.5	53.82
mmu_piR_021799	piRNA	mmu_piR_021799	1310	55.88	1316	50.29		1313	53.085
novel_pir10067	piRNA	chr10_LTR/ERVL-MaLR:-:42856810_42856927	1399	59.68	1223	46.74		1311	53.21
mmu_piR_015107	piRNA	mmu_piR_015107	1048	44.7	1572	60.07		1310	52.385
mmu_piR_021546	piRNA	mmu_piR_021546	1264	53.92	1354	51.74		1309	52.83
mmu_piR_014428	piRNA	mmu_piR_014428	1175	50.12	1442	55.1		1308.5	52.61
mmu_piR_017858	piRNA	mmu_piR_017858	1373	58.57	1244	47.54		1308.5	53.055
mmu_piR_025047	piRNA	mmu_piR_025047	834	35.58	1777	67.91		1305.5	51.745
mmu_piR_011088	piRNA	mmu_piR_011088	828	35.32	1782	68.1		1305	51.71
mmu_piR_021059	piRNA	mmu_piR_021059	1108	47.26	1500	57.32		1304	52.29
mmu_piR_011213	piRNA	mmu_piR_011213	1413	60.27	1193	45.59		1303	52.93
mmu_piR_000701	piRNA	mmu_piR_000701	1504	64.16	1095	41.84		1299.5	53
mmu_piR_008885	piRNA	mmu_piR_008885	1019	43.47	1571	60.03		1295	51.75
mmu_piR_011982	piRNA	mmu_piR_011982	1324	56.48	1261	48.19		1292.5	52.335
mmu_piR_031550	piRNA	mmu_piR_031550	1153	49.18	1431	54.68		1292	51.93
mmu_piR_030386	piRNA	mmu_piR_030386	1045	44.58	1538	58.77		1291.5	51.675
mmu_piR_013113	piRNA	mmu_piR_013113	874	37.28	1706	65.19		1290	51.235
mmu_piR_038590	piRNA	mmu_piR_038590	1303	55.58	1265	48.34		1284	51.96
mmu_piR_039356	piRNA	mmu_piR_039356	1164	49.65	1402	53.58		1283	51.615
mmu_piR_022336	piRNA	mmu_piR_022336	626	26.7	1932	73.83		1279	50.265
novel_pir30528	piRNA	chr17_LTR/ERVL-MaLR:-:27357624_27357964	1309	55.84	1245	47.58		1277	51.71
mmu_piR_024113	piRNA	mmu_piR_024113	1095	46.71	1458	55.72		1276.5	51.215
mmu_piR_021120	piRNA	mmu_piR_021120	1042	44.45	1510	57.7		1276	51.075
mmu_piR_024005	piRNA	mmu_piR_024005	1297	55.33	1244	47.54		1270.5	51.435
mmu_piR_013582	piRNA	mmu_piR_013582	1117	47.65	1418	54.19		1267.5	50.92
mmu_piR_019199	piRNA	mmu_piR_019199	978	41.72	1557	59.5		1267.5	50.61
mmu_piR_015946	piRNA	mmu_piR_015946	1205	51.4	1324	50.59		1264.5	50.995
mmu_piR_035678	piRNA	mmu_piR_035678	1271	54.22	1255	47.96		1263	51.09
mmu_piR_038979	piRNA	mmu_piR_038979	1128	48.12	1394	53.27		1261	50.695
mmu_piR_005496	piRNA	mmu_piR_005496	1029	43.89	1492	57.01		1260.5	50.45
mmu_piR_002656	piRNA	mmu_piR_002656	892	38.05	1628	62.21		1260	50.13
mmu_piR_028163	piRNA	mmu_piR_028163	765	32.63	1735	66.3		1250	49.465
novel_pir27712	piRNA	chr15_LTR/ERVL-MaLR:+:98203387_98203537	285	12.16	2215	84.64		1250	48.4
mmu_piR_011342	piRNA	mmu_piR_011342	1272	54.26	1221	46.66		1246.5	50.46
RF00711	precursor	microRNA mir-449	1961	83.65	530	20.25		1245.5	51.95
mmu_piR_000870	piRNA	mmu_piR_000870	1545	65.91	943	36.04		1244	50.975
mmu_piR_003144	piRNA	mmu_piR_003144	879	37.5	1604	61.29		1241.5	49.395
mmu_piR_017526	piRNA	mmu_piR_017526	991	42.27	1490	56.94		1240.5	49.605
mmu_piR_020165	piRNA	mmu_piR_020165	1093	46.62	1387	53		1240	49.81
mmu_piR_014983	piRNA	mmu_piR_014983	965	41.16	1514	57.86		1239.5	49.51
mmu_piR_027990	piRNA	mmu_piR_027990	726	30.97	1746	66.72		1236	48.845
mmu_piR_029111	piRNA	mmu_piR_029111	1161	49.52	1307	49.95		1234	49.735
mmu_piR_031201	piRNA	mmu_piR_031201	506	21.58	1962	74.97		1234	48.275
mmu_piR_034523	piRNA	mmu_piR_034523	906	38.65	1560	59.61		1233	49.13
mmu_piR_019862	piRNA	mmu_piR_019862	954	40.69	1504	57.47		1229	49.08
mmu_piR_024034	piRNA	mmu_piR_024034	810	34.55	1648	62.98		1229	48.765
mmu_piR_028853	piRNA	mmu_piR_028853	1455	62.07	1003	38.33		1229	50.2
mmu_piR_014874	piRNA	mmu_piR_014874	901	38.43	1550	59.23		1225.5	48.83
mmu_piR_034352	piRNA	mmu_piR_034352	1193	50.89	1256	48		1224.5	49.445
mmu_piR_029628	piRNA	mmu_piR_029628	293	12.5	2154	82.31		1223.5	47.405
RF00076	precursor	mir-181 microRNA precursor	1335	56.95	1111	42.46		1223	49.705
mmu_piR_039046	piRNA	mmu_piR_039046	961	40.99	1482	56.63		1221.5	48.81
mmu_piR_010008	piRNA	mmu_piR_010008	683	29.13	1754	67.03		1218.5	48.08
mmu_piR_020682	piRNA	mmu_piR_020682	875	37.32	1558	59.54		1216.5	48.43
RF00642	precursor	microRNA mir-23	1580	67.4	853	32.6		1216.5	50
mmu_piR_028141	piRNA	mmu_piR_028141	1047	44.66	1384	52.89		1215.5	48.775
mmu_piR_018291	piRNA	mmu_piR_018291	963	41.08	1462	55.87		1212.5	48.475
mmu_piR_015790	piRNA	mmu_piR_015790	1185	50.55	1224	46.77		1204.5	48.66
mmu_piR_000130	piRNA	mmu_piR_000130	819	34.94	1585	60.57		1202	47.755
mmu_piR_000719	piRNA	mmu_piR_000719	946	40.35	1454	55.56		1200	47.955
mmu_piR_037803	piRNA	mmu_piR_037803	887	37.84	1511	57.74		1199	47.79
novel_pir56144	piRNA	chr9_LTR/ERVK:+:67747003_67747306	1338	57.08	1060	40.51		1199	48.795
mmu_piR_020420	piRNA	mmu_piR_020420	951	40.57	1443	55.14		1197	47.855
mmu_piR_029654	piRNA	mmu_piR_029654	1385	59.08	1006	38.44		1195.5	48.76
mmu_piR_036234	piRNA	mmu_piR_036234	1010	43.08	1379	52.7		1194.5	47.89
mmu_piR_001741	piRNA	mmu_piR_001741	733	31.27	1655	63.24		1194	47.255
mmu_piR_022607	piRNA	mmu_piR_022607	1339	57.12	1048	40.05		1193.5	48.585
mmu_piR_012351	piRNA	mmu_piR_012351	1320	56.31	1062	40.58		1191	48.445
mmu_piR_018484	piRNA	mmu_piR_018484	1139	48.59	1232	47.08		1185.5	47.835
RF00047	precursor	mir-2 microRNA precursor	1862	79.43	506	19.34		1184	49.385
mmu_piR_032209	piRNA	mmu_piR_032209	769	32.8	1596	60.99		1182.5	46.895
mmu_piR_031041	piRNA	mmu_piR_031041	1097	46.79	1257	48.03		1177	47.41
mmu_piR_033882	piRNA	mmu_piR_033882	1161	49.52	1190	45.47		1175.5	47.495
mmu_piR_026542	piRNA	mmu_piR_026542	1058	45.13	1290	49.3		1174	47.215
novel_pir47580	piRNA	chr6_DNA/MULE-MuDR:-:81899939_81900333	1108	47.26	1240	47.38		1174	47.32
mmu_piR_015827	piRNA	mmu_piR_015827	1141	48.67	1206	46.09		1173.5	47.38
mmu_piR_022451	piRNA	mmu_piR_022451	749	31.95	1598	61.07		1173.5	46.51
mmu_piR_037209	piRNA	mmu_piR_037209	995	42.44	1352	51.66		1173.5	47.05
mmu_piR_036169	piRNA	mmu_piR_036169	871	37.15	1472	56.25		1171.5	46.7
mmu-miR-379-5p	hairpin	mir-379	1356	57.84	986	37.68		1171	47.76
mmu_piR_038365	piRNA	mmu_piR_038365	1228	52.38	1109	42.38		1168.5	47.38
novel_pir30547	piRNA	chr17_LTR/ERVL-MaLR:-:27357624_27357964	1337	57.03	1000	38.21		1168.5	47.62
RF00003	snRNA	U1 spliceosomal RNA	899	38.35	1432	54.72		1165.5	46.535
RF00017	Rfam other sncRNA	Metazoan signal recognition particle RNA	1160	49.48	1170	44.71		1165	47.095
novel_pir56841	piRNA	chr9_LTR/ERVL-MaLR:+:67720353_67720800	968	41.29	1360	51.97		1164	46.63
mmu_piR_011673	piRNA	mmu_piR_011673	1023	43.64	1303	49.79		1163	46.715
mmu_piR_001669	piRNA	mmu_piR_001669	910	38.82	1415	54.07		1162.5	46.445
mmu_piR_036416	piRNA	mmu_piR_036416	886	37.79	1433	54.76		1159.5	46.275
mmu_piR_001964	piRNA	mmu_piR_001964	851	36.3	1461	55.83		1156	46.065
mmu_piR_038849	piRNA	mmu_piR_038849	1043	44.49	1268	48.45		1155.5	46.47
mmu_piR_021324	piRNA	mmu_piR_021324	1044	44.53	1266	48.38		1155	46.455
mmu_piR_025912	piRNA	mmu_piR_025912	964	41.12	1343	51.32		1153.5	46.22
mmu_piR_013325	piRNA	mmu_piR_013325	817	34.85	1488	56.86		1152.5	45.855
novel_pir50277	piRNA	chr6_LINE/L2:-:127817614_127817839	933	39.8	1372	52.43		1152.5	46.115
mmu_piR_005028	piRNA	mmu_piR_005028	938	40.01	1363	52.09		1150.5	46.05
mmu_piR_012869	piRNA	mmu_piR_012869	862	36.77	1438	54.95		1150	45.86
mmu_piR_034519	piRNA	mmu_piR_034519	908	38.73	1387	53		1147.5	45.865
mmu_piR_008215	piRNA	mmu_piR_008215	1042	44.45	1251	47.81		1146.5	46.13
mmu_piR_017644	piRNA	mmu_piR_017644	1286	54.86	1006	38.44		1146	46.65
mmu_piR_023705	piRNA	mmu_piR_023705	1136	48.46	1151	43.98		1143.5	46.22
mmu_piR_023972	piRNA	mmu_piR_023972	966	41.21	1320	50.44		1143	45.825
mmu_piR_037832	piRNA	mmu_piR_037832	1263	53.88	1018	38.9		1140.5	46.39
RF00644	precursor	microRNA mir-27	1471	62.75	808	30.88		1139.5	46.815
mmu_piR_023546	piRNA	mmu_piR_023546	817	34.85	1455	55.6		1136	45.225
mmu_piR_022291	piRNA	mmu_piR_022291	725	30.93	1527	58.35		1126	44.64
mmu_piR_013474	piRNA	mmu_piR_013474	519	22.14	1730	66.11		1124.5	44.125
mmu_piR_031081	piRNA	mmu_piR_031081	798	34.04	1449	55.37		1123.5	44.705
mmu_piR_031835	piRNA	mmu_piR_031835	905	38.6	1340	51.21		1122.5	44.905
mmu_piR_025974	piRNA	mmu_piR_025974	508	21.67	1736	66.34		1122	44.005
mmu_piR_026418	piRNA	mmu_piR_026418	867	36.98	1374	52.51		1120.5	44.745
mmu_piR_016842	piRNA	mmu_piR_016842	812	34.64	1426	54.49		1119	44.565
mmu_piR_019440	piRNA	mmu_piR_019440	1022	43.6	1205	46.05		1113.5	44.825
mmu_piR_021628	piRNA	mmu_piR_021628	888	37.88	1339	51.17		1113.5	44.525
mmu_piR_025122	piRNA	mmu_piR_025122	1142	48.71	1077	41.16		1109.5	44.935
mmu_piR_023851	piRNA	mmu_piR_023851	1215	51.83	999	38.18		1107	45.005
mmu_piR_035393	piRNA	mmu_piR_035393	618	26.36	1594	60.91		1106	43.635
mmu_piR_039556	piRNA	mmu_piR_039556	825	35.19	1381	52.77		1103	43.98
mmu_piR_010111	piRNA	mmu_piR_010111	979	41.76	1226	46.85		1102.5	44.305
mmu_piR_011324	piRNA	mmu_piR_011324	821	35.02	1384	52.89		1102.5	43.955
mmu_piR_024101	piRNA	mmu_piR_024101	741	31.61	1464	55.94		1102.5	43.775
mmu_piR_017603	piRNA	mmu_piR_017603	794	33.87	1408	53.8		1101	43.835
mmu_piR_013071	piRNA	mmu_piR_013071	888	37.88	1311	50.1		1099.5	43.99
mmu_piR_006599	piRNA	mmu_piR_006599	967	41.25	1229	46.96		1098	44.105
mmu_piR_031334	piRNA	mmu_piR_031334	1086	46.33	1108	42.34		1097	44.335
RF00074	precursor	mir-29 microRNA precursor	1060	45.22	1134	43.33		1097	44.275
mmu_piR_009280	piRNA	mmu_piR_009280	1088	46.41	1105	42.23		1096.5	44.32
novel_pir10069	piRNA	chr10_LTR/ERVL-MaLR:-:42856810_42856927	947	40.4	1245	47.58		1096	43.99
mmu_piR_015009	piRNA	mmu_piR_015009	926	39.5	1262	48.23		1094	43.865
mmu_piR_017532	piRNA	mmu_piR_017532	833	35.53	1354	51.74		1093.5	43.635
mmu_piR_029118	piRNA	mmu_piR_029118	791	33.74	1394	53.27		1092.5	43.505
RF00053	precursor	mir-7 microRNA precursor	1159	49.44	1025	39.17		1092	44.305
mmu_piR_005323	piRNA	mmu_piR_005323	876	37.37	1307	49.95		1091.5	43.66
mmu_piR_008491	piRNA	mmu_piR_008491	1064	45.39	1119	42.76		1091.5	44.075
mmu_piR_012417	piRNA	mmu_piR_012417	636	27.13	1539	58.81		1087.5	42.97
novel_pir50851	piRNA	chr7_LINE/L1:+:69884581_69884880	1061	45.26	1113	42.53		1087	43.895
mmu_piR_036381	piRNA	mmu_piR_036381	1046	44.62	1123	42.91		1084.5	43.765
novel_pir10082	piRNA	chr10_LTR/ERVL-MaLR:-:42856810_42856927	1065	45.43	1104	42.19		1084.5	43.81
mmu-miR-471-3p	hairpin	mir-471	1076	45.9	1089	41.61		1082.5	43.755
mmu_piR_020707	piRNA	mmu_piR_020707	934	39.84	1231	47.04		1082.5	43.44
mmu_piR_018459	piRNA	mmu_piR_018459	766	32.68	1396	53.35		1081	43.015
mmu_piR_039094	piRNA	mmu_piR_039094	1072	45.73	1087	41.54		1079.5	43.635
novel_pir58484	piRNA	chrX_LINE/L1:-:21679356_21680794	1345	57.37	809	30.91		1077	44.14
mmu_piR_017980	piRNA	mmu_piR_017980	1120	47.78	1029	39.32		1074.5	43.55
mmu_piR_012361	piRNA	mmu_piR_012361	1406	59.98	742	28.35		1074	44.165
mmu_piR_031630	piRNA	mmu_piR_031630	877	37.41	1271	48.57		1074	42.99
mmu_piR_003774	piRNA	mmu_piR_003774	926	39.5	1217	46.51		1071.5	43.005
novel_pir10114	piRNA	chr10_LTR/ERVL-MaLR:-:42856810_42856927	920	39.24	1222	46.7		1071	42.97
mmu_piR_013267	piRNA	mmu_piR_013267	709	30.24	1432	54.72		1070.5	42.48
RF00677	precursor	microRNA MIR168	1767	75.37	373	14.25		1070	44.81
mmu_piR_008042	piRNA	mmu_piR_008042	881	37.58	1254	47.92		1067.5	42.75
mmu_piR_010533	piRNA	mmu_piR_010533	699	29.82	1433	54.76		1066	42.29
mmu_piR_038397	piRNA	mmu_piR_038397	1157	49.35	971	37.11		1064	43.23
mmu_piR_029921	piRNA	mmu_piR_029921	957	40.82	1169	44.67		1063	42.745
mmu_piR_034655	piRNA	mmu_piR_034655	906	38.65	1213	46.35		1059.5	42.5
mmu_piR_020609	piRNA	mmu_piR_020609	992	42.32	1122	42.88		1057	42.6
mmu_piR_019226	piRNA	mmu_piR_019226	893	38.09	1217	46.51		1055	42.3
mmu_piR_011063	piRNA	mmu_piR_011063	938	40.01	1170	44.71		1054	42.36
mmu_piR_001748	piRNA	mmu_piR_001748	1091	46.54	1014	38.75		1052.5	42.645
mmu_piR_005776	piRNA	mmu_piR_005776	919	39.2	1185	45.28		1052	42.24
mmu-miR-1b-5p	hairpin	mir-1	1816	77.47	285	10.89		1050.5	44.18
mmu_piR_006902	piRNA	mmu_piR_006902	604	25.76	1489	56.9		1046.5	41.33
novel_pir48905	piRNA	chr6_LINE/L2:+:87991086_87991131	914	38.99	1178	45.02		1046	42.005
mmu_piR_030126	piRNA	mmu_piR_030126	847	36.13	1242	47.46		1044.5	41.795
mmu_piR_019642	piRNA	mmu_piR_019642	1037	44.24	1050	40.12		1043.5	42.18
mmu_piR_031465	piRNA	mmu_piR_031465	1057	45.09	1030	39.36		1043.5	42.225
mmu_piR_026466	piRNA	mmu_piR_026466	852	36.34	1233	47.12		1042.5	41.73
mmu_piR_035800	piRNA	mmu_piR_035800	731	31.18	1354	51.74		1042.5	41.46
RF00278	snoRNA	Small nucleolar RNA SNORD50	1212	51.7	873	33.36		1042.5	42.53
novel_pir30720	piRNA	chr17_LTR/ERV1:+:27292126_27292683	1291	55.07	789	30.15		1040	42.61
mmu_piR_002333	piRNA	mmu_piR_002333	1014	43.25	1064	40.66		1039	41.955
mmu_piR_013323	piRNA	mmu_piR_013323	1046	44.62	1030	39.36		1038	41.99
mmu_piR_001219	piRNA	mmu_piR_001219	1133	48.33	940	35.92		1036.5	42.125
mmu_piR_039158	piRNA	mmu_piR_039158	681	29.05	1391	53.16		1036	41.105
mmu_piR_011693	piRNA	mmu_piR_011693	916	39.07	1153	44.06		1034.5	41.565
mmu_piR_027147	piRNA	mmu_piR_027147	661	28.2	1404	53.65		1032.5	40.925
mmu-miR-181c-5p	mature	mir-181	1090	46.5	974	37.22		1032	41.86
mmu_piR_004032	piRNA	mmu_piR_004032	838	35.75	1224	46.77		1031	41.26
mmu-miR-342-3p	hairpin	mir-342	1057	45.09	1003	38.33		1030	41.71
mmu_piR_012095	piRNA	mmu_piR_012095	979	41.76	1081	41.31		1030	41.535
mmu_piR_002435	piRNA	mmu_piR_002435	723	30.84	1322	50.52		1022.5	40.68
mmu_piR_028817	piRNA	mmu_piR_028817	768	32.76	1274	48.68		1021	40.72
mmu_piR_024925	piRNA	mmu_piR_024925	665	28.37	1376	52.58		1020.5	40.475
mmu_piR_002638	piRNA	mmu_piR_002638	825	35.19	1215	46.43		1020	40.81
mmu_piR_030188	piRNA	mmu_piR_030188	550	23.46	1488	56.86		1019	40.16
mmu_piR_035999	piRNA	mmu_piR_035999	810	34.55	1226	46.85		1018	40.7
mmu-miR-100-5p	hairpin	mir-10	1014	43.25	1019	38.94		1016.5	41.095
mmu_piR_015619	piRNA	mmu_piR_015619	860	36.69	1173	44.82		1016.5	40.755
mmu_piR_014142	piRNA	mmu_piR_014142	303	12.93	1728	66.03		1015.5	39.48
mmu_piR_021054	piRNA	mmu_piR_021054	713	30.41	1317	50.33		1015	40.37
mmu_piR_034348	piRNA	mmu_piR_034348	846	36.09	1183	45.21		1014.5	40.65
novel_pir57313	piRNA	chr9_LINE/L1:-:67739824_67740055	927	39.54	1102	42.11		1014.5	40.825
mmu_piR_002601	piRNA	mmu_piR_002601	869	37.07	1159	44.29		1014	40.68
mmu_piR_013789	piRNA	mmu_piR_013789	307	13.1	1720	65.73		1013.5	39.415
mmu_piR_015877	piRNA	mmu_piR_015877	1011	43.13	1011	38.63		1011	40.88
novel_pir14988	piRNA	chr11_LTR/ERVK:+:29280673_29280870	1114	47.52	901	34.43		1007.5	40.975
mmu_piR_009571	piRNA	mmu_piR_009571	966	41.21	1047	40.01		1006.5	40.61
mmu_piR_016196	piRNA	mmu_piR_016196	1012	43.17	991	37.87		1001.5	40.52
mmu_piR_000026	piRNA	mmu_piR_000026	458	19.54	1544	59		1001	39.27
mmu_piR_036069	piRNA	mmu_piR_036069	1029	43.89	973	37.18		1001	40.535
mmu_piR_039936	piRNA	mmu_piR_039936	834	35.58	1165	44.52		999.5	40.05
mmu_piR_034347	piRNA	mmu_piR_034347	933	39.8	1065	40.7		999	40.25
mmu_piR_032839	piRNA	mmu_piR_032839	914	38.99	1083	41.39		998.5	40.19
mmu_piR_020543	piRNA	mmu_piR_020543	910	38.82	1086	41.5		998	40.16
mmu_piR_026294	piRNA	mmu_piR_026294	628	26.79	1364	52.12		996	39.455
novel_pir31180	piRNA	chr17_LTR/ERVL-MaLR:-:27341444_27341859	719	30.67	1271	48.57		995	39.62
mmu_piR_027884	piRNA	mmu_piR_027884	952	40.61	1035	39.55		993.5	40.08
mmu_piR_002917	piRNA	mmu_piR_002917	554	23.63	1431	54.68		992.5	39.155
mmu_piR_016325	piRNA	mmu_piR_016325	848	36.17	1137	43.45		992.5	39.81
mmu_piR_039828	piRNA	mmu_piR_039828	750	31.99	1235	47.19		992.5	39.59
RF00637	precursor	microRNA mir-276	1650	70.38	334	12.76		992	41.57
mmu_piR_004901	piRNA	mmu_piR_004901	845	36.05	1137	43.45		991	39.75
mmu-miR-760-3p	hairpin	mir-760	1008	43	973	37.18		990.5	40.09
mmu_piR_025762	piRNA	mmu_piR_025762	575	24.53	1404	53.65		989.5	39.09
mmu_piR_006128	piRNA	mmu_piR_006128	794	33.87	1184	45.24		989	39.555
mmu_piR_038498	piRNA	mmu_piR_038498	805	34.34	1170	44.71		987.5	39.525
novel_mir3636	miRNA	chr7:+:73815370_73815439	1146	48.88	822	31.41		984	40.145
mmu_piR_013016	piRNA	mmu_piR_013016	1018	43.42	946	36.15		982	39.785
mmu_piR_000935	piRNA	mmu_piR_000935	1502	64.07	461	17.62		981.5	40.845
mmu_piR_006503	piRNA	mmu_piR_006503	776	33.1	1187	45.36		981.5	39.23
RF00144	precursor	mir-199 microRNA precursor	1165	49.7	797	30.46		981	40.08
mmu_piR_003867	piRNA	mmu_piR_003867	917	39.12	1044	39.89		980.5	39.505
mmu_piR_009082	piRNA	mmu_piR_009082	1282	54.69	679	25.95		980.5	40.32
mmu_piR_031064	piRNA	mmu_piR_031064	804	34.3	1154	44.1		979	39.2
novel_pir55557	piRNA	chr9_LTR/ERVL:+:54238334_54238765	974	41.55	984	37.6		979	39.575
mmu_piR_020358	piRNA	mmu_piR_020358	944	40.27	1013	38.71		978.5	39.49
mmu_piR_006865	piRNA	mmu_piR_006865	541	23.08	1412	53.96		976.5	38.52
mmu_piR_028731	piRNA	mmu_piR_028731	770	32.85	1177	44.98		973.5	38.915
mmu_piR_028420	piRNA	mmu_piR_028420	803	34.25	1142	43.64		972.5	38.945
mmu_piR_028464	piRNA	mmu_piR_028464	685	29.22	1260	48.15		972.5	38.685
mmu_piR_008863	piRNA	mmu_piR_008863	1118	47.69	823	31.45		970.5	39.57
mmu_piR_017586	piRNA	mmu_piR_017586	671	28.62	1269	48.49		970	38.555
novel_pir56237	piRNA	chr9_LTR/ERVL-MaLR:-:67695320_67695596	1107	47.22	831	31.76		969	39.49
mmu_piR_006463	piRNA	mmu_piR_006463	723	30.84	1214	46.39		968.5	38.615
mmu_piR_009458	piRNA	mmu_piR_009458	760	32.42	1175	44.9		967.5	38.66
mmu_piR_016312	piRNA	mmu_piR_016312	628	26.79	1307	49.95		967.5	38.37
mmu_piR_039390	piRNA	mmu_piR_039390	731	31.18	1201	45.89		966	38.535
mmu_piR_006805	piRNA	mmu_piR_006805	655	27.94	1275	48.72		965	38.33
mmu_piR_032991	piRNA	mmu_piR_032991	986	42.06	944	36.07		965	39.065
mmu_piR_025310	piRNA	mmu_piR_025310	776	33.1	1151	43.98		963.5	38.54
novel_pir5037	piRNA	chr10_LTR/ERV1:+:33955762_33956276	1312	55.97	615	23.5		963.5	39.735
mmu_piR_001111	piRNA	mmu_piR_001111	1112	47.43	814	31.11		963	39.27
mmu_piR_016703	piRNA	mmu_piR_016703	785	33.49	1141	43.6		963	38.545
mmu_piR_020953	piRNA	mmu_piR_020953	845	36.05	1078	41.19		961.5	38.62
mmu_piR_007136	piRNA	mmu_piR_007136	643	27.43	1277	48.8		960	38.115
mmu-miR-125b-5p	hairpin	mir-10	920	39.24	997	38.1		958.5	38.67
mmu_piR_037716	piRNA	mmu_piR_037716	838	35.75	1070	40.89		954	38.32
mmu_piR_010900	piRNA	mmu_piR_010900	766	32.68	1138	43.49		952	38.085
mmu_piR_000016	piRNA	mmu_piR_000016	514	21.93	1387	53		950.5	37.465
mmu_piR_018813	piRNA	mmu_piR_018813	842	35.92	1058	40.43		950	38.175
mmu_piR_033780	piRNA	mmu_piR_033780	905	38.6	992	37.91		948.5	38.255
novel_pir4158	piRNA	chr10_LTR/ERVL-MaLR:+:76686031_76686423	928	39.59	968	36.99		948	38.29
mmu_piR_022891	piRNA	mmu_piR_022891	465	19.84	1424	54.42		944.5	37.13
novel_pir10078	piRNA	chr10_LTR/ERVL-MaLR:-:42856810_42856927	1058	45.13	827	31.6		942.5	38.365
novel_pir10063	piRNA	chr10_LTR/ERVL-MaLR:-:42856810_42856927	631	26.92	1252	47.84		941.5	37.38
mmu_piR_020876	piRNA	mmu_piR_020876	668	28.49	1214	46.39		941	37.44
mmu_piR_026965	piRNA	mmu_piR_026965	757	32.29	1124	42.95		940.5	37.62
mmu_piR_003172	piRNA	mmu_piR_003172	915	39.03	965	36.88		940	37.955
mmu_piR_018616	piRNA	mmu_piR_018616	766	32.68	1106	42.26		936	37.47
mmu_piR_008758	piRNA	mmu_piR_008758	644	27.47	1227	46.89		935.5	37.18
mmu_piR_009898	piRNA	mmu_piR_009898	665	28.37	1206	46.09		935.5	37.23
novel_pir4324	piRNA	chr10_LTR/ERVK:+:30449789_30449869	1298	55.37	572	21.86		935	38.615
mmu_piR_033204	piRNA	mmu_piR_033204	1044	44.53	822	31.41		933	37.97
novel_pir29119	piRNA	chr16_LTR/ERVK:-:67068737_67069785	821	35.02	1043	39.86		932	37.44
mmu_piR_038916	piRNA	mmu_piR_038916	626	26.7	1236	47.23		931	36.965
mmu_piR_002684	piRNA	mmu_piR_002684	724	30.88	1137	43.45		930.5	37.165
mmu_piR_017273	piRNA	mmu_piR_017273	932	39.76	929	35.5		930.5	37.63
mmu_piR_002998	piRNA	mmu_piR_002998	966	41.21	894	34.16		930	37.685
mmu_piR_025694	piRNA	mmu_piR_025694	634	27.04	1224	46.77		929	36.905
mmu_piR_006197	piRNA	mmu_piR_006197	682	29.09	1174	44.86		928	36.975
mmu_piR_011831	piRNA	mmu_piR_011831	577	24.61	1279	48.88		928	36.745
mmu_piR_018586	piRNA	mmu_piR_018586	720	30.71	1136	43.41		928	37.06
mmu_piR_031457	piRNA	mmu_piR_031457	972	41.46	883	33.74		927.5	37.6
mmu_piR_035858	piRNA	mmu_piR_035858	599	25.55	1252	47.84		925.5	36.695
mmu-miR-103-3p	hairpin	mir-103	1051	44.83	797	30.46		924	37.645
mmu_piR_031967	piRNA	mmu_piR_031967	804	34.3	1043	39.86		923.5	37.08
mmu_piR_034189	piRNA	mmu_piR_034189	571	24.36	1274	48.68		922.5	36.52
mmu_piR_034639	piRNA	mmu_piR_034639	422	18	1423	54.38		922.5	36.19
novel_pir8037	piRNA	chr10_LTR/ERVK:+:79110130_79110632	1040	44.36	805	30.76		922.5	37.56
mmu_piR_027374	piRNA	mmu_piR_027374	786	33.53	1058	40.43		922	36.98
novel_pir8122	piRNA	chr10_LTR/ERVL-MaLR:+:68062056_68062261	978	41.72	866	33.09		922	37.405
mmu_piR_012674	piRNA	mmu_piR_012674	697	29.73	1143	43.68		920	36.705
mmu_piR_007758	piRNA	mmu_piR_007758	673	28.71	1163	44.44		918	36.575
mmu_piR_010356	piRNA	mmu_piR_010356	649	27.68	1186	45.32		917.5	36.5
mmu_piR_031192	piRNA	mmu_piR_031192	760	32.42	1072	40.96		916	36.69
mmu_piR_015618	piRNA	mmu_piR_015618	545	23.25	1286	49.14		915.5	36.195
RF00657	precursor	microRNA mir-184	1047	44.66	781	29.84		914	37.25
mmu_piR_014491	piRNA	mmu_piR_014491	763	32.55	1060	40.51		911.5	36.53
mmu_piR_039472	piRNA	mmu_piR_039472	1035	44.15	786	30.04		910.5	37.095
mmu_piR_036085	piRNA	mmu_piR_036085	185	7.89	1635	62.48		910	35.185
mmu_piR_013153	piRNA	mmu_piR_013153	927	39.54	892	34.09		909.5	36.815
mmu_piR_028048	piRNA	mmu_piR_028048	494	21.07	1324	50.59		909	35.83
mmu_piR_039800	piRNA	mmu_piR_039800	878	37.45	940	35.92		909	36.685
novel_pir18817	piRNA	chr12_LTR/ERV1:-:112020537_112020889	1033	44.06	785	30		909	37.03
novel_pir31250	piRNA	chr17_LTR/ERVL:-:27350304_27350504	806	34.38	1012	38.67		909	36.525
mmu_piR_024757	piRNA	mmu_piR_024757	779	33.23	1036	39.59		907.5	36.41
mmu_piR_009973	piRNA	mmu_piR_009973	1122	47.86	692	26.44		907	37.15
mmu_piR_032775	piRNA	mmu_piR_032775	1147	48.93	666	25.45		906.5	37.19
mmu_piR_017307	piRNA	mmu_piR_017307	779	33.23	1029	39.32		904	36.275
mmu_piR_039052	piRNA	mmu_piR_039052	868	37.03	938	35.84		903	36.435
novel_pir13818	piRNA	chr10_LTR/ERVL:-:22141357_22141430	1365	58.23	441	16.85		903	37.54
mmu_piR_007648	piRNA	mmu_piR_007648	888	37.88	916	35		902	36.44
mmu_piR_024721	piRNA	mmu_piR_024721	855	36.47	949	36.26		902	36.365
mmu-miR-125a-5p	hairpin	mir-10	809	34.51	994	37.98		901.5	36.245
mmu_piR_020428	piRNA	mmu_piR_020428	714	30.46	1084	41.42		899	35.94
mmu_piR_002551	piRNA	mmu_piR_002551	561	23.93	1235	47.19		898	35.56
mmu_piR_003065	piRNA	mmu_piR_003065	840	35.83	952	36.38		896	36.105
mmu_piR_039351	piRNA	mmu_piR_039351	473	20.18	1316	50.29		894.5	35.235
novel_pir4154	piRNA	chr10_LTR/ERVL-MaLR:+:76686031_76686423	882	37.62	906	34.62		894	36.12
mmu_piR_024536	piRNA	mmu_piR_024536	628	26.79	1158	44.25		893	35.52
mmu_piR_003027	piRNA	mmu_piR_003027	730	31.14	1054	40.28		892	35.71
mmu_piR_011353	piRNA	mmu_piR_011353	788	33.61	988	37.75		888	35.68
mmu-miR-93-5p	mature	mir-17	1015	43.3	758	28.97		886.5	36.135
mmu_piR_010038	piRNA	mmu_piR_010038	840	35.83	932	35.62		886	35.725
mmu_piR_015379	piRNA	mmu_piR_015379	723	30.84	1047	40.01		885	35.425
mmu_piR_016281	piRNA	mmu_piR_016281	637	27.17	1128	43.1		882.5	35.135
novel_pir19976	piRNA	chr12_DNA/hAT-Blackjack:+:98400625_98400689	861	36.73	904	34.55		882.5	35.64
RF00075	precursor	mir-166 microRNA precursor	1347	57.46	414	15.82		880.5	36.64
mmu-miR-92a-3p	mature	mir-25	1090	46.5	670	25.6		880	36.05
mmu_piR_009309	piRNA	mmu_piR_009309	674	28.75	1085	41.46		879.5	35.105
mmu_piR_012152	piRNA	mmu_piR_012152	597	25.47	1159	44.29		878	34.88
mmu_piR_006643	piRNA	mmu_piR_006643	764	32.59	991	37.87		877.5	35.23
mmu_piR_038412	piRNA	mmu_piR_038412	863	36.81	890	34.01		876.5	35.41
mmu_piR_024095	piRNA	mmu_piR_024095	973	41.51	779	29.77		876	35.64
mmu_piR_023236	piRNA	mmu_piR_023236	829	35.36	921	35.19		875	35.275
mmu_piR_033357	piRNA	mmu_piR_033357	781	33.32	967	36.95		874	35.135
mmu_piR_006478	piRNA	mmu_piR_006478	621	26.49	1126	43.03		873.5	34.76
mmu_piR_024356	piRNA	mmu_piR_024356	863	36.81	884	33.78		873.5	35.295
mmu_piR_020374	piRNA	mmu_piR_020374	843	35.96	900	34.39		871.5	35.175
mmu_piR_010488	piRNA	mmu_piR_010488	1084	46.24	658	25.14		871	35.69
mmu_piR_015849	piRNA	mmu_piR_015849	289	12.33	1452	55.49		870.5	33.91
RF02194	Rfam other sncRNA	Bacterial antisense RNA HPnc0260	924	39.42	817	31.22		870.5	35.32
novel_mir902	miRNA	chr2:+:92597492_92597584	1049	44.75	690	26.37		869.5	35.56
mmu-miR-196b-5p	mature	mir-196	1092	46.58	646	24.69		869	35.635
mmu_piR_018576	piRNA	mmu_piR_018576	839	35.79	899	34.35		869	35.07
mmu_piR_015582	piRNA	mmu_piR_015582	575	24.53	1162	44.4		868.5	34.465
mmu_piR_022522	piRNA	mmu_piR_022522	711	30.33	1026	39.21		868.5	34.77
mmu_piR_035566	piRNA	mmu_piR_035566	674	28.75	1063	40.62		868.5	34.685
novel_pir31948	piRNA	chr17_LTR/ERVL-MaLR:+:27347991_27348331	623	26.58	1113	42.53		868	34.555
mmu_piR_018442	piRNA	mmu_piR_018442	797	34	936	35.77		866.5	34.885
mmu_piR_019688	piRNA	mmu_piR_019688	935	39.88	798	30.49		866.5	35.185
mmu_piR_009385	piRNA	mmu_piR_009385	881	37.58	848	32.41		864.5	34.995
mmu_piR_011804	piRNA	mmu_piR_011804	565	24.1	1162	44.4		863.5	34.25
mmu_piR_025160	piRNA	mmu_piR_025160	267	11.39	1460	55.79		863.5	33.59
mmu_piR_020334	piRNA	mmu_piR_020334	925	39.46	798	30.49		861.5	34.975
mmu_piR_037820	piRNA	mmu_piR_037820	791	33.74	929	35.5		860	34.62
mmu-miR-3470b	mature	mir-3470	1084	46.24	635	24.27		859.5	35.255
mmu_piR_019462	piRNA	mmu_piR_019462	704	30.03	1011	38.63		857.5	34.33
mmu_piR_025835	piRNA	mmu_piR_025835	927	39.54	786	30.04		856.5	34.79
RF00118	Rfam other sncRNA	rydB RNA	1439	61.38	274	10.47		856.5	35.925
mmu_piR_029475	piRNA	mmu_piR_029475	1129	48.16	582	22.24		855.5	35.2
mmu_piR_034706	piRNA	mmu_piR_034706	731	31.18	974	37.22		852.5	34.2
novel_pir36285	piRNA	chr19_LINE/L1:+:37257790_37258249	1012	43.17	693	26.48		852.5	34.825
mmu_piR_020650	piRNA	mmu_piR_020650	666	28.41	1038	39.67		852	34.04
mmu_piR_005339	piRNA	mmu_piR_005339	813	34.68	889	33.97		851	34.325
mmu_piR_006841	piRNA	mmu_piR_006841	838	35.75	864	33.02		851	34.385
mmu_piR_036920	piRNA	mmu_piR_036920	385	16.42	1317	50.33		851	33.375
mmu_piR_009877	piRNA	mmu_piR_009877	861	36.73	840	32.1		850.5	34.415
mmu_piR_018029	piRNA	mmu_piR_018029	683	29.13	1018	38.9		850.5	34.015
mmu-miR-324-3p	hairpin	mir-324	854	36.43	843	32.21		848.5	34.32
mmu_piR_036185	piRNA	mmu_piR_036185	887	37.84	810	30.95		848.5	34.395
mmu-miR-30a-5p	hairpin	mir-30	945	40.31	750	28.66		847.5	34.485
RF00409	snoRNA	Small nucleolar RNA SNORA7	864	36.86	831	31.76		847.5	34.31
RF02540	rRNA	Archaeal large subunit ribosomal RNA	966	41.21	726	27.74		846	34.475
novel_pir10103	piRNA	chr10_LTR/ERVL-MaLR:-:42856810_42856927	471	20.09	1220	46.62		845.5	33.355
mmu_piR_010732	piRNA	mmu_piR_010732	480	20.48	1208	46.16		844	33.32
mmu_piR_001802	piRNA	mmu_piR_001802	735	31.35	951	36.34		843	33.845
mmu_piR_014544	piRNA	mmu_piR_014544	761	32.46	924	35.31		842.5	33.885
mmu_piR_039652	piRNA	mmu_piR_039652	701	29.9	984	37.6		842.5	33.75
mmu_piR_005752	piRNA	mmu_piR_005752	611	26.06	1073	41		842	33.53
mmu_piR_002908	piRNA	mmu_piR_002908	775	33.06	907	34.66		841	33.86
mmu_piR_006842	piRNA	mmu_piR_006842	806	34.38	872	33.32		839	33.85
mmu_piR_009933	piRNA	mmu_piR_009933	776	33.1	902	34.47		839	33.785
mmu_piR_017760	piRNA	mmu_piR_017760	627	26.75	1051	40.16		839	33.455
mmu_piR_020222	piRNA	mmu_piR_020222	673	28.71	1005	38.4		839	33.555
mmu_piR_024390	piRNA	mmu_piR_024390	82	3.5	1595	60.95		838.5	32.225
mmu_piR_012681	piRNA	mmu_piR_012681	829	35.36	847	32.37		838	33.865
mmu_piR_021205	piRNA	mmu_piR_021205	448	19.11	1228	46.93		838	33.02
mmu_piR_027573	piRNA	mmu_piR_027573	814	34.72	862	32.94		838	33.83
mmu_piR_000331	piRNA	mmu_piR_000331	744	31.74	931	35.58		837.5	33.66
mmu_piR_012998	piRNA	mmu_piR_012998	820	34.98	855	32.67		837.5	33.825
mmu_piR_016980	piRNA	mmu_piR_016980	747	31.86	928	35.46		837.5	33.66
mmu_piR_004115	piRNA	mmu_piR_004115	588	25.08	1083	41.39		835.5	33.235
mmu_piR_003049	piRNA	mmu_piR_003049	569	24.27	1098	41.96		833.5	33.115
mmu_piR_005267	piRNA	mmu_piR_005267	557	23.76	1108	42.34		832.5	33.05
mmu_piR_035224	piRNA	mmu_piR_035224	688	29.35	974	37.22		831	33.285
mmu_piR_003216	piRNA	mmu_piR_003216	725	30.93	934	35.69		829.5	33.31
mmu_piR_016417	piRNA	mmu_piR_016417	817	34.85	842	32.18		829.5	33.515
mmu_piR_033372	piRNA	mmu_piR_033372	615	26.23	1043	39.86		829	33.045
mmu_piR_038674	piRNA	mmu_piR_038674	677	28.88	981	37.49		829	33.185
mmu_piR_039806	piRNA	mmu_piR_039806	623	26.58	1035	39.55		829	33.065
mmu_piR_002651	piRNA	mmu_piR_002651	618	26.36	1037	39.63		827.5	32.995
novel_pir55636	piRNA	chr9_LTR/ERV1:-:78248505_78248694	1051	44.83	604	23.08		827.5	33.955
mmu_piR_034240	piRNA	mmu_piR_034240	669	28.54	985	37.64		827	33.09
mmu-miR-429-3p	mature	mir-8	890	37.96	763	29.16		826.5	33.56
mmu_piR_009734	piRNA	mmu_piR_009734	530	22.61	1122	42.88		826	32.745
novel_pir38657	piRNA	chr2_LINE/L1:+:90394491_90395211	544	23.21	1107	42.3		825.5	32.755
novel_pir38655	piRNA	chr2_LINE/L1:+:90394491_90395211	395	16.85	1255	47.96		825	32.405
mmu_piR_011551	piRNA	mmu_piR_011551	611	26.06	1038	39.67		824.5	32.865
mmu_piR_001903	piRNA	mmu_piR_001903	702	29.95	946	36.15		824	33.05
mmu_piR_031224	piRNA	mmu_piR_031224	699	29.82	949	36.26		824	33.04
mmu_piR_004858	piRNA	mmu_piR_004858	531	22.65	1116	42.65		823.5	32.65
novel_pir42409	piRNA	chr4_LINE/L1:+:94309055_94309984	781	33.32	866	33.09		823.5	33.205
mmu_piR_020946	piRNA	mmu_piR_020946	657	28.03	989	37.79		823	32.91
novel_pir33353	piRNA	chr17_LTR/ERVL:-:27338531_27338983	789	33.66	857	32.75		823	33.205
mmu_piR_029893	piRNA	mmu_piR_029893	658	28.07	987	37.72		822.5	32.895
mmu_piR_016298	piRNA	mmu_piR_016298	678	28.92	963	36.8		820.5	32.86
mmu_piR_024771	piRNA	mmu_piR_024771	682	29.09	958	36.61		820	32.85
mmu_piR_013604	piRNA	mmu_piR_013604	571	24.36	1068	40.81		819.5	32.585
mmu_piR_036435	piRNA	mmu_piR_036435	804	34.3	835	31.91		819.5	33.105
novel_pir10121	piRNA	chr10_LTR/ERVL-MaLR:-:42856810_42856927	877	37.41	759	29		818	33.205
mmu_piR_027367	piRNA	mmu_piR_027367	767	32.72	868	33.17		817.5	32.945
mmu_piR_033110	piRNA	mmu_piR_033110	94	4.01	1537	58.73		815.5	31.37
mmu_piR_036005	piRNA	mmu_piR_036005	784	33.44	847	32.37		815.5	32.905
mmu_piR_034370	piRNA	mmu_piR_034370	310	13.22	1320	50.44		815	31.83
mmu_piR_037467	piRNA	mmu_piR_037467	615	26.23	1012	38.67		813.5	32.45
mmu_piR_007050	piRNA	mmu_piR_007050	647	27.6	975	37.26		811	32.43
mmu_piR_023598	piRNA	mmu_piR_023598	580	24.74	1042	39.82		811	32.28
mmu_piR_014680	piRNA	mmu_piR_014680	704	30.03	916	35		810	32.515
RF00691	precursor	microRNA mir-146	924	39.42	696	26.6		810	33.01
mmu_piR_005891	piRNA	mmu_piR_005891	521	22.22	1097	41.92		809	32.07
mmu_piR_008441	piRNA	mmu_piR_008441	615	26.23	1003	38.33		809	32.28
mmu_piR_018241	piRNA	mmu_piR_018241	559	23.85	1057	40.39		808	32.12
mmu_piR_021077	piRNA	mmu_piR_021077	789	33.66	826	31.56		807.5	32.61
mmu_piR_009860	piRNA	mmu_piR_009860	382	16.29	1232	47.08		807	31.685
mmu_piR_033674	piRNA	mmu_piR_033674	889	37.92	724	27.67		806.5	32.795
mmu_piR_019050	piRNA	mmu_piR_019050	750	31.99	862	32.94		806	32.465
mmu_piR_022559	piRNA	mmu_piR_022559	707	30.16	905	34.58		806	32.37
mmu_piR_002647	piRNA	mmu_piR_002647	689	29.39	922	35.23		805.5	32.31
mmu_piR_014919	piRNA	mmu_piR_014919	749	31.95	856	32.71		802.5	32.33
mmu_piR_019672	piRNA	mmu_piR_019672	790	33.7	811	30.99		800.5	32.345
mmu_piR_034882	piRNA	mmu_piR_034882	640	27.3	958	36.61		799	31.955
mmu_piR_024707	piRNA	mmu_piR_024707	623	26.58	974	37.22		798.5	31.9
mmu_piR_033250	piRNA	mmu_piR_033250	733	31.27	864	33.02		798.5	32.145
mmu_piR_000536	piRNA	mmu_piR_000536	907	38.69	687	26.25		797	32.47
mmu_piR_002525	piRNA	mmu_piR_002525	681	29.05	913	34.89		797	31.97
mmu_piR_037619	piRNA	mmu_piR_037619	647	27.6	943	36.04		795	31.82
mmu_piR_039045	piRNA	mmu_piR_039045	470	20.05	1119	42.76		794.5	31.405
mmu_piR_021141	piRNA	mmu_piR_021141	675	28.79	912	34.85		793.5	31.82
mmu_piR_006940	piRNA	mmu_piR_006940	579	24.7	1004	38.37		791.5	31.535
mmu_piR_028860	piRNA	mmu_piR_028860	763	32.55	820	31.34		791.5	31.945
mmu_piR_006481	piRNA	mmu_piR_006481	323	13.78	1257	48.03		790	30.905
mmu_piR_027931	piRNA	mmu_piR_027931	833	35.53	745	28.47		789	32
mmu_piR_002019	piRNA	mmu_piR_002019	741	31.61	835	31.91		788	31.76
mmu_piR_038478	piRNA	mmu_piR_038478	838	35.75	738	28.2		788	31.975
mmu_piR_028305	piRNA	mmu_piR_028305	769	32.8	802	30.65		785.5	31.725
mmu-miR-194-5p	hairpin	mir-194	1072	45.73	498	19.03		785	32.38
mmu_piR_034888	piRNA	mmu_piR_034888	781	33.32	787	30.07		784	31.695
mmu-miR-30a-3p	mature	mir-30	922	39.33	645	24.65		783.5	31.99
mmu_piR_029185	piRNA	mmu_piR_029185	742	31.65	822	31.41		782	31.53
novel_pir50274	piRNA	chr6_LINE/L2:-:127817614_127817839	908	38.73	656	25.07		782	31.9
mmu-miR-30e-3p	hairpin	mir-30	852	36.34	709	27.09		780.5	31.715
mmu_piR_037144	piRNA	mmu_piR_037144	648	27.64	913	34.89		780.5	31.265
mmu_piR_030699	piRNA	mmu_piR_030699	563	24.02	996	38.06		779.5	31.04
mmu_piR_019711	piRNA	mmu_piR_019711	410	17.49	1147	43.83		778.5	30.66
mmu_piR_006720	piRNA	mmu_piR_006720	663	28.28	890	34.01		776.5	31.145
mmu_piR_009677	piRNA	mmu_piR_009677	583	24.87	970	37.07		776.5	30.97
mmu_piR_032743	piRNA	mmu_piR_032743	750	31.99	801	30.61		775.5	31.3
mmu_piR_038994	piRNA	mmu_piR_038994	816	34.81	733	28.01		774.5	31.41
mmu_piR_000309	piRNA	mmu_piR_000309	226	9.64	1320	50.44		773	30.04
mmu_piR_039071	piRNA	mmu_piR_039071	709	30.24	837	31.98		773	31.11
mmu_piR_009477	piRNA	mmu_piR_009477	592	25.25	952	36.38		772	30.815
mmu_piR_000672	piRNA	mmu_piR_000672	576	24.57	967	36.95		771.5	30.76
mmu_piR_010508	piRNA	mmu_piR_010508	857	36.56	684	26.14		770.5	31.35
mmu_piR_022650	piRNA	mmu_piR_022650	536	22.86	1005	38.4		770.5	30.63
mmu_piR_036171	piRNA	mmu_piR_036171	383	16.34	1155	44.14		769	30.24
mmu_piR_026398	piRNA	mmu_piR_026398	660	28.15	877	33.51		768.5	30.83
mmu_piR_006706	piRNA	mmu_piR_006706	820	34.98	716	27.36		768	31.17
mmu_piR_013580	piRNA	mmu_piR_013580	512	21.84	1022	39.05		767	30.445
RF00274	snoRNA	Small nucleolar RNA SNORD57	762	32.5	770	29.42		766	30.96
mmu_piR_024362	piRNA	mmu_piR_024362	403	17.19	1128	43.1		765.5	30.145
mmu_piR_004807	piRNA	mmu_piR_004807	743	31.69	787	30.07		765	30.88
novel_pir50857	piRNA	chr7_LINE/L1:+:69884581_69884880	610	26.02	920	35.16		765	30.59
mmu_piR_004684	piRNA	mmu_piR_004684	659	28.11	870	33.25		764.5	30.68
novel_pir31941	piRNA	chr17_LTR/ERVL-MaLR:+:27347991_27348331	591	25.21	931	35.58		761	30.395
mmu_piR_021001	piRNA	mmu_piR_021001	583	24.87	936	35.77		759.5	30.32
novel_pir10108	piRNA	chr10_LTR/ERVL-MaLR:-:42856810_42856927	716	30.54	803	30.69		759.5	30.615
mmu_piR_031711	piRNA	mmu_piR_031711	949	40.48	569	21.74		759	31.11
mmu_piR_023968	piRNA	mmu_piR_023968	649	27.68	868	33.17		758.5	30.425
mmu-miR-140-5p	hairpin	mir-140	721	30.76	795	30.38		758	30.57
mmu_piR_038366	piRNA	mmu_piR_038366	462	19.71	1052	40.2		757	29.955
novel_pir4152	piRNA	chr10_LTR/ERVL-MaLR:+:76686031_76686423	686	29.26	825	31.53		755.5	30.395
mmu_piR_002419	piRNA	mmu_piR_002419	596	25.42	913	34.89		754.5	30.155
mmu_piR_013018	piRNA	mmu_piR_013018	556	23.72	951	36.34		753.5	30.03
mmu_piR_014609	piRNA	mmu_piR_014609	535	22.82	971	37.11		753	29.965
mmu_piR_016191	piRNA	mmu_piR_016191	709	30.24	797	30.46		753	30.35
mmu_piR_024987	piRNA	mmu_piR_024987	756	32.25	749	28.62		752.5	30.435
mmu_piR_038567	piRNA	mmu_piR_038567	570	24.31	935	35.73		752.5	30.02
mmu_piR_005615	piRNA	mmu_piR_005615	564	24.06	940	35.92		752	29.99
novel_pir58482	piRNA	chrX_LINE/L1:-:21679356_21680794	878	37.45	624	23.85		751	30.65
mmu_piR_018694	piRNA	mmu_piR_018694	932	39.76	567	21.67		749.5	30.715
mmu_piR_031575	piRNA	mmu_piR_031575	818	34.89	680	25.99		749	30.44
mmu_piR_008803	piRNA	mmu_piR_008803	480	20.48	1015	38.79		747.5	29.635
mmu_piR_025574	piRNA	mmu_piR_025574	772	32.93	723	27.63		747.5	30.28
mmu_piR_029178	piRNA	mmu_piR_029178	608	25.94	884	33.78		746	29.86
mmu_piR_030503	piRNA	mmu_piR_030503	717	30.59	775	29.62		746	30.105
mmu_piR_033075	piRNA	mmu_piR_033075	553	23.59	936	35.77		744.5	29.68
mmu_piR_030213	piRNA	mmu_piR_030213	652	27.81	836	31.95		744	29.88
mmu_piR_005196	piRNA	mmu_piR_005196	789	33.66	698	26.67		743.5	30.165
mmu_piR_029884	piRNA	mmu_piR_029884	366	15.61	1120	42.8		743	29.205
mmu_piR_024575	piRNA	mmu_piR_024575	686	29.26	798	30.49		742	29.875
mmu_piR_014431	piRNA	mmu_piR_014431	690	29.43	793	30.3		741.5	29.865
mmu_piR_024184	piRNA	mmu_piR_024184	620	26.45	863	32.98		741.5	29.715
mmu_piR_014326	piRNA	mmu_piR_014326	373	15.91	1103	42.15		738	29.03
mmu_piR_009475	piRNA	mmu_piR_009475	707	30.16	767	29.31		737	29.735
novel_pir33953	piRNA	chr18_LTR/ERVL:+:67066659_67067091	733	31.27	740	28.28		736.5	29.775
mmu_piR_023414	piRNA	mmu_piR_023414	612	26.11	859	32.83		735.5	29.47
mmu_piR_034261	piRNA	mmu_piR_034261	657	28.03	814	31.11		735.5	29.57
mmu_piR_027777	piRNA	mmu_piR_027777	673	28.71	797	30.46		735	29.585
mmu_piR_032792	piRNA	mmu_piR_032792	475	20.26	995	38.02		735	29.14
novel_pir9896	piRNA	chr10_LTR/ERVL:-:76977963_76978071	1089	46.45	379	14.48		734	30.465
mmu_piR_016366	piRNA	mmu_piR_016366	687	29.31	778	29.73		732.5	29.52
mmu_piR_026588	piRNA	mmu_piR_026588	541	23.08	923	35.27		732	29.175
novel_pir10123	piRNA	chr10_LTR/ERVL-MaLR:-:42856810_42856927	674	28.75	790	30.19		732	29.47
mmu_piR_035396	piRNA	mmu_piR_035396	516	22.01	946	36.15		731	29.08
mmu_piR_004090	piRNA	mmu_piR_004090	600	25.59	861	32.9		730.5	29.245
mmu_piR_028760	piRNA	mmu_piR_028760	574	24.49	886	33.86		730	29.175
mmu_piR_018659	piRNA	mmu_piR_018659	551	23.5	906	34.62		728.5	29.06
novel_pir10061	piRNA	chr10_LTR/ERVL-MaLR:-:42856810_42856927	614	26.19	842	32.18		728	29.185
mmu_piR_016784	piRNA	mmu_piR_016784	668	28.49	787	30.07		727.5	29.28
mmu_piR_026906	piRNA	mmu_piR_026906	518	22.1	937	35.81		727.5	28.955
mmu_piR_026360	piRNA	mmu_piR_026360	498	21.24	956	36.53		727	28.885
mmu_piR_033813	piRNA	mmu_piR_033813	534	22.78	920	35.16		727	28.97
mmu_piR_006221	piRNA	mmu_piR_006221	697	29.73	755	28.85		726	29.29
novel_pir25977	piRNA	chr15_LTR/ERVL-MaLR:-:74640017_74640332	820	34.98	632	24.15		726	29.565
mmu_piR_001232	piRNA	mmu_piR_001232	608	25.94	841	32.14		724.5	29.04
mmu_piR_020178	piRNA	mmu_piR_020178	549	23.42	900	34.39		724.5	28.905
mmu_piR_032845	piRNA	mmu_piR_032845	1070	45.64	379	14.48		724.5	30.06
mmu_piR_001931	piRNA	mmu_piR_001931	536	22.86	911	34.81		723.5	28.835
mmu_piR_027497	piRNA	mmu_piR_027497	789	33.66	653	24.95		721	29.305
mmu_piR_000709	piRNA	mmu_piR_000709	483	20.6	954	36.46		718.5	28.53
mmu_piR_015237	piRNA	mmu_piR_015237	504	21.5	933	35.65		718.5	28.575
mmu_piR_005657	piRNA	mmu_piR_005657	493	21.03	940	35.92		716.5	28.475
mmu_piR_020821	piRNA	mmu_piR_020821	485	20.69	947	36.19		716	28.44
mmu_piR_017551	piRNA	mmu_piR_017551	375	16	1056	40.35		715.5	28.175
mmu_piR_031902	piRNA	mmu_piR_031902	744	31.74	685	26.18		714.5	28.96
mmu_piR_027306	piRNA	mmu_piR_027306	509	21.71	919	35.12		714	28.415
mmu_piR_010896	piRNA	mmu_piR_010896	440	18.77	987	37.72		713.5	28.245
mmu_piR_012045	piRNA	mmu_piR_012045	409	17.45	1018	38.9		713.5	28.175
mmu_piR_029867	piRNA	mmu_piR_029867	352	15.02	1075	41.08		713.5	28.05
mmu_piR_032370	piRNA	mmu_piR_032370	862	36.77	565	21.59		713.5	29.18
RF00130	precursor	mir-192/215 microRNA precursor	853	36.39	572	21.86		712.5	29.125
novel_mir6	miRNA	chr10:+:80551133_80551222	595	25.38	829	31.68		712	28.53
RF00178	precursor	mir-24 microRNA precursor family	732	31.22	692	26.44		712	28.83
novel_pir16117	piRNA	chr11_LTR/ERVK:+:39436639_39436982	1006	42.91	417	15.94		711.5	29.425
mmu_piR_038121	piRNA	mmu_piR_038121	712	30.37	710	27.13		711	28.75
novel_pir34272	piRNA	chr18_LTR/ERVL-MaLR:+:67046085_67046374	955	40.74	467	17.85		711	29.295
mmu_piR_020793	piRNA	mmu_piR_020793	538	22.95	883	33.74		710.5	28.345
mmu_piR_023309	piRNA	mmu_piR_023309	489	20.86	932	35.62		710.5	28.24
mmu_piR_003462	piRNA	mmu_piR_003462	621	26.49	799	30.53		710	28.51
mmu_piR_027805	piRNA	mmu_piR_027805	783	33.4	634	24.23		708.5	28.815
mmu_piR_008106	piRNA	mmu_piR_008106	346	14.76	1069	40.85		707.5	27.805
mmu_piR_035505	piRNA	mmu_piR_035505	565	24.1	848	32.41		706.5	28.255
RF00289	snoRNA	Small nucleolar RNA SNORD104	614	26.19	799	30.53		706.5	28.36
mmu_piR_000135	piRNA	mmu_piR_000135	769	32.8	643	24.57		706	28.685
mmu_piR_003934	piRNA	mmu_piR_003934	874	37.28	538	20.56		706	28.92
mmu_piR_023359	piRNA	mmu_piR_023359	706	30.12	705	26.94		705.5	28.53
mmu_piR_013342	piRNA	mmu_piR_013342	681	29.05	729	27.86		705	28.455
mmu_piR_006568	piRNA	mmu_piR_006568	560	23.89	848	32.41		704	28.15
novel_pir28218	piRNA	chr15_LINE/L1:+:65494679_65494802	786	33.53	622	23.77		704	28.65
novel_pir30997	piRNA	chr17_LTR/ERVK:+:27299478_27300101	449	19.15	955	36.49		702	27.82
mmu_piR_010678	piRNA	mmu_piR_010678	547	23.33	856	32.71		701.5	28.02
mmu_piR_026273	piRNA	mmu_piR_026273	652	27.81	751	28.7		701.5	28.255
mmu_piR_012576	piRNA	mmu_piR_012576	525	22.39	876	33.48		700.5	27.935
mmu_piR_038951	piRNA	mmu_piR_038951	537	22.91	862	32.94		699.5	27.925
mmu_piR_005332	piRNA	mmu_piR_005332	685	29.22	712	27.21		698.5	28.215
mmu_piR_031447	piRNA	mmu_piR_031447	633	27	764	29.2		698.5	28.1
novel_pir4008	piRNA	chr10_LTR/ERVK:+:118075320_118076130	657	28.03	740	28.28		698.5	28.155
mmu_piR_038748	piRNA	mmu_piR_038748	605	25.81	791	30.23		698	28.02
RF01851	Rfam other sncRNA	Cyanobacteria transfer-messenger RNA	854	36.43	542	20.71		698	28.57
mmu_piR_020112	piRNA	mmu_piR_020112	621	26.49	774	29.58		697.5	28.035
mmu_piR_011234	piRNA	mmu_piR_011234	662	28.24	732	27.97		697	28.105
mmu_piR_000137	piRNA	mmu_piR_000137	478	20.39	915	34.97		696.5	27.68
mmu_piR_012342	piRNA	mmu_piR_012342	630	26.87	763	29.16		696.5	28.015
RF01849	Rfam other sncRNA	Alphaproteobacteria transfer-messenger RNA	905	38.6	488	18.65		696.5	28.625
mmu_piR_038704	piRNA	mmu_piR_038704	865	36.9	526	20.1		695.5	28.5
mmu_piR_022233	piRNA	mmu_piR_022233	442	18.85	947	36.19		694.5	27.52
mmu_piR_032404	piRNA	mmu_piR_032404	841	35.87	547	20.9		694	28.385
mmu_piR_022090	piRNA	mmu_piR_022090	461	19.66	925	35.35		693	27.505
mmu_piR_012094	piRNA	mmu_piR_012094	729	31.1	655	25.03		692	28.065
novel_pir29117	piRNA	chr16_LTR/ERVK:-:67068737_67069785	686	29.26	697	26.63		691.5	27.945
mmu_piR_038512	piRNA	mmu_piR_038512	699	29.82	682	26.06		690.5	27.94
mmu_piR_019851	piRNA	mmu_piR_019851	590	25.17	789	30.15		689.5	27.66
mmu_piR_032179	piRNA	mmu_piR_032179	381	16.25	996	38.06		688.5	27.155
mmu_piR_007582	piRNA	mmu_piR_007582	388	16.55	987	37.72		687.5	27.135
mmu_piR_009034	piRNA	mmu_piR_009034	533	22.74	842	32.18		687.5	27.46
mmu_piR_011349	piRNA	mmu_piR_011349	789	33.66	586	22.39		687.5	28.025
mmu_piR_034407	piRNA	mmu_piR_034407	563	24.02	812	31.03		687.5	27.525
novel_mir3566	miRNA	chr17:-:27342750_27342817	678	28.92	690	26.37		684	27.645
mmu_piR_034808	piRNA	mmu_piR_034808	140	5.97	1228	46.93		684	26.45
mmu_piR_007099	piRNA	mmu_piR_007099	549	23.42	818	31.26		683.5	27.34
mmu_piR_019157	piRNA	mmu_piR_019157	580	24.74	786	30.04		683	27.39
mmu_piR_017860	piRNA	mmu_piR_017860	597	25.47	768	29.35		682.5	27.41
mmu_piR_024359	piRNA	mmu_piR_024359	674	28.75	691	26.41		682.5	27.58
mmu_piR_006804	piRNA	mmu_piR_006804	637	27.17	727	27.78		682	27.475
mmu_piR_023320	piRNA	mmu_piR_023320	702	29.95	662	25.3		682	27.625
mmu_piR_038352	piRNA	mmu_piR_038352	690	29.43	673	25.72		681.5	27.575
novel_pir34816	piRNA	chr18_LINE/L1:+:67051663_67052767	499	21.29	864	33.02		681.5	27.155
mmu_piR_005466	piRNA	mmu_piR_005466	497	21.2	865	33.05		681	27.125
mmu-miR-30c-5p	mature	mir-30	716	30.54	645	24.65		680.5	27.595
mmu_piR_004534	piRNA	mmu_piR_004534	583	24.87	778	29.73		680.5	27.3
mmu_piR_014264	piRNA	mmu_piR_014264	452	19.28	909	34.74		680.5	27.01
mmu_piR_016315	piRNA	mmu_piR_016315	847	36.13	512	19.57		679.5	27.85
mmu_piR_032109	piRNA	mmu_piR_032109	641	27.34	718	27.44		679.5	27.39
novel_pir38654	piRNA	chr2_LINE/L1:+:90394491_90395211	401	17.11	958	36.61		679.5	26.86
mmu_piR_031282	piRNA	mmu_piR_031282	440	18.77	916	35		678	26.885
mmu_piR_025923	piRNA	mmu_piR_025923	360	15.36	988	37.75		674	26.555
mmu_piR_020879	piRNA	mmu_piR_020879	431	18.39	914	34.93		672.5	26.66
mmu_piR_023232	piRNA	mmu_piR_023232	629	26.83	716	27.36		672.5	27.095
mmu_piR_032273	piRNA	mmu_piR_032273	449	19.15	895	34.2		672	26.675
mmu_piR_002371	piRNA	mmu_piR_002371	446	19.03	897	34.28		671.5	26.655
mmu_piR_032183	piRNA	mmu_piR_032183	575	24.53	767	29.31		671	26.92
mmu_piR_038633	piRNA	mmu_piR_038633	603	25.72	738	28.2		670.5	26.96
mmu_piR_019106	piRNA	mmu_piR_019106	479	20.43	861	32.9		670	26.665
mmu_piR_028949	piRNA	mmu_piR_028949	731	31.18	605	23.12		668	27.15
mmu_piR_033229	piRNA	mmu_piR_033229	617	26.32	719	27.48		668	26.9
novel_pir19445	piRNA	chr12_LTR/ERVL:+:55648523_55648662	388	16.55	947	36.19		667.5	26.37
mmu_piR_024414	piRNA	mmu_piR_024414	462	19.71	871	33.28		666.5	26.495
mmu_piR_029201	piRNA	mmu_piR_029201	588	25.08	743	28.39		665.5	26.735
mmu_piR_037332	piRNA	mmu_piR_037332	494	21.07	837	31.98		665.5	26.525
mmu_piR_008487	piRNA	mmu_piR_008487	530	22.61	799	30.53		664.5	26.57
mmu_piR_018257	piRNA	mmu_piR_018257	685	29.22	642	24.53		663.5	26.875
mmu_piR_036930	piRNA	mmu_piR_036930	379	16.17	948	36.23		663.5	26.2
mmu_piR_010486	piRNA	mmu_piR_010486	449	19.15	877	33.51		663	26.33
mmu_piR_010261	piRNA	mmu_piR_010261	548	23.38	777	29.69		662.5	26.535
mmu_piR_017014	piRNA	mmu_piR_017014	281	11.99	1044	39.89		662.5	25.94
mmu_piR_015211	piRNA	mmu_piR_015211	526	22.44	798	30.49		662	26.465
mmu_piR_031123	piRNA	mmu_piR_031123	525	22.39	798	30.49		661.5	26.44
mmu_piR_002174	piRNA	mmu_piR_002174	671	28.62	651	24.88		661	26.75
mmu_piR_020190	piRNA	mmu_piR_020190	520	22.18	801	30.61		660.5	26.395
mmu_piR_039784	piRNA	mmu_piR_039784	537	22.91	784	29.96		660.5	26.435
mmu_piR_007197	piRNA	mmu_piR_007197	661	28.2	659	25.18		660	26.69
mmu_piR_019799	piRNA	mmu_piR_019799	293	12.5	1026	39.21		659.5	25.855
mmu_piR_021934	piRNA	mmu_piR_021934	531	22.65	788	30.11		659.5	26.38
novel_pir54320	piRNA	chr8_LTR/ERVL:-:92194602_92195032	802	34.21	515	19.68		658.5	26.945
mmu_piR_033218	piRNA	mmu_piR_033218	490	20.9	826	31.56		658	26.23
mmu_piR_036502	piRNA	mmu_piR_036502	520	22.18	796	30.42		658	26.3
mmu_piR_016718	piRNA	mmu_piR_016718	368	15.7	947	36.19		657.5	25.945
mmu_piR_022984	piRNA	mmu_piR_022984	668	28.49	644	24.61		656	26.55
mmu_piR_037421	piRNA	mmu_piR_037421	552	23.55	758	28.97		655	26.26
mmu_piR_028503	piRNA	mmu_piR_028503	611	26.06	697	26.63		654	26.345
mmu_piR_029079	piRNA	mmu_piR_029079	453	19.32	854	32.63		653.5	25.975
mmu_piR_008088	piRNA	mmu_piR_008088	540	23.03	765	29.23		652.5	26.13
mmu_piR_025235	piRNA	mmu_piR_025235	591	25.21	713	27.25		652	26.23
mmu_piR_019765	piRNA	mmu_piR_019765	595	25.38	707	27.02		651	26.2
mmu_piR_022317	piRNA	mmu_piR_022317	385	16.42	917	35.04		651	25.73
mmu_piR_027190	piRNA	mmu_piR_027190	557	23.76	744	28.43		650.5	26.095
mmu_piR_032307	piRNA	mmu_piR_032307	473	20.18	826	31.56		649.5	25.87
novel_pir38134	piRNA	chr2_LTR/ERVL-MaLR:+:151253610_151253754	618	26.36	681	26.02		649.5	26.19
mmu_piR_025836	piRNA	mmu_piR_025836	670	28.58	627	23.96		648.5	26.27
mmu_piR_012621	piRNA	mmu_piR_012621	493	21.03	803	30.69		648	25.86
mmu_piR_014573	piRNA	mmu_piR_014573	472	20.13	824	31.49		648	25.81
mmu_piR_038555	piRNA	mmu_piR_038555	882	37.62	414	15.82		648	26.72
mmu_piR_017130	piRNA	mmu_piR_017130	655	27.94	639	24.42		647	26.18
mmu_piR_017141	piRNA	mmu_piR_017141	504	21.5	789	30.15		646.5	25.825
mmu_piR_027735	piRNA	mmu_piR_027735	536	22.86	757	28.93		646.5	25.895
mmu_piR_030689	piRNA	mmu_piR_030689	711	30.33	581	22.2		646	26.265
mmu_piR_031816	piRNA	mmu_piR_031816	653	27.86	639	24.42		646	26.14
novel_pir31247	piRNA	chr17_LTR/ERVL:-:27350304_27350504	680	29.01	611	23.35		645.5	26.18
mmu-miR-124-3p	hairpin	mir-124	846	36.09	444	16.97		645	26.53
mmu_piR_020072	piRNA	mmu_piR_020072	725	30.93	564	21.55		644.5	26.24
mmu_piR_012610	piRNA	mmu_piR_012610	564	24.06	724	27.67		644	25.865
mmu_piR_013935	piRNA	mmu_piR_013935	443	18.9	845	32.29		644	25.595
mmu_piR_021372	piRNA	mmu_piR_021372	588	25.08	700	26.75		644	25.915
mmu_piR_021767	piRNA	mmu_piR_021767	552	23.55	736	28.13		644	25.84
mmu_piR_022972	piRNA	mmu_piR_022972	687	29.31	601	22.97		644	26.14
mmu_piR_030459	piRNA	mmu_piR_030459	238	10.15	1050	40.12		644	25.135
mmu_piR_011724	piRNA	mmu_piR_011724	706	30.12	581	22.2		643.5	26.16
mmu_piR_003335	piRNA	mmu_piR_003335	290	12.37	995	38.02		642.5	25.195
novel_pir27129	piRNA	chr15_LINE/L2:+:59257942_59258186	728	31.05	557	21.28		642.5	26.165
novel_pir30524	piRNA	chr17_LTR/ERVL-MaLR:-:27357624_27357964	521	22.22	764	29.2		642.5	25.71
mmu_piR_009171	piRNA	mmu_piR_009171	616	26.28	668	25.53		642	25.905
mmu_piR_034411	piRNA	mmu_piR_034411	571	24.36	713	27.25		642	25.805
mmu_piR_038440	piRNA	mmu_piR_038440	557	23.76	727	27.78		642	25.77
mmu_piR_010640	piRNA	mmu_piR_010640	647	27.6	635	24.27		641	25.935
RF00572	snoRNA	Small nucleolar RNA SNORD66	642	27.39	640	24.46		641	25.925
mmu_piR_038479	piRNA	mmu_piR_038479	639	27.26	642	24.53		640.5	25.895
mmu_piR_025468	piRNA	mmu_piR_025468	370	15.78	910	34.77		640	25.275
novel_pir4149	piRNA	chr10_LTR/ERVL-MaLR:+:76686031_76686423	571	24.36	708	27.06		639.5	25.71
mmu_piR_033559	piRNA	mmu_piR_033559	565	24.1	713	27.25		639	25.675
RF02467	Rfam other sncRNA	Mycobacterium sRNA Ms_IGR-2	316	13.48	962	36.76		639	25.12
novel_pir24566	piRNA	chr14_LTR/ERVK:+:31515238_31515829	548	23.38	729	27.86		638.5	25.62
mmu_piR_009339	piRNA	mmu_piR_009339	579	24.7	697	26.63		638	25.665
mmu_piR_033288	piRNA	mmu_piR_033288	623	26.58	653	24.95		638	25.765
mmu_piR_037359	piRNA	mmu_piR_037359	597	25.47	679	25.95		638	25.71
mmu_piR_028832	piRNA	mmu_piR_028832	606	25.85	669	25.56		637.5	25.705
mmu_piR_030736	piRNA	mmu_piR_030736	536	22.86	739	28.24		637.5	25.55
mmu_piR_034132	piRNA	mmu_piR_034132	676	28.84	598	22.85		637	25.845
mmu_piR_022828	piRNA	mmu_piR_022828	600	25.59	672	25.68		636	25.635
mmu_piR_018942	piRNA	mmu_piR_018942	375	16	895	34.2		635	25.1
mmu_piR_037191	piRNA	mmu_piR_037191	558	23.8	712	27.21		635	25.505
mmu_piR_017666	piRNA	mmu_piR_017666	613	26.15	656	25.07		634.5	25.61
mmu-miR-148a-3p	mature	mir-148	598	25.51	670	25.6		634	25.555
mmu_piR_039940	piRNA	mmu_piR_039940	432	18.43	836	31.95		634	25.19
novel_pir10130	piRNA	chr10_LTR/ERVL-MaLR:-:42856810_42856927	622	26.53	646	24.69		634	25.61
mmu_piR_006040	piRNA	mmu_piR_006040	573	24.44	694	26.52		633.5	25.48
mmu_piR_016520	piRNA	mmu_piR_016520	474	20.22	793	30.3		633.5	25.26
mmu_piR_021700	piRNA	mmu_piR_021700	590	25.17	676	25.83		633	25.5
mmu_piR_035036	piRNA	mmu_piR_035036	623	26.58	642	24.53		632.5	25.555
mmu_piR_037498	piRNA	mmu_piR_037498	518	22.1	746	28.51		632	25.305
mmu_piR_014305	piRNA	mmu_piR_014305	713	30.41	550	21.02		631.5	25.715
mmu_piR_016336	piRNA	mmu_piR_016336	451	19.24	812	31.03		631.5	25.135
mmu_piR_010058	piRNA	mmu_piR_010058	559	23.85	703	26.86		631	25.355
mmu_piR_031891	piRNA	mmu_piR_031891	461	19.66	801	30.61		631	25.135
novel_pir2842	piRNA	chr10_LINE/L1:+:129282765_129283603	650	27.73	612	23.39		631	25.56
mmu_piR_011861	piRNA	mmu_piR_011861	438	18.68	822	31.41		630	25.045
mmu_piR_011972	piRNA	mmu_piR_011972	598	25.51	662	25.3		630	25.405
novel_pir10109	piRNA	chr10_LTR/ERVL-MaLR:-:42856810_42856927	792	33.78	468	17.88		630	25.83
novel_pir12947	piRNA	chr10_LTR/ERVL:+:82955393_82955521	883	37.67	377	14.41		630	26.04
mmu_piR_024021	piRNA	mmu_piR_024021	632	26.96	627	23.96		629.5	25.46
mmu_piR_038602	piRNA	mmu_piR_038602	520	22.18	736	28.13		628	25.155
mmu_piR_023107	piRNA	mmu_piR_023107	457	19.49	798	30.49		627.5	24.99
mmu_piR_036161	piRNA	mmu_piR_036161	495	21.12	760	29.04		627.5	25.08
mmu_piR_030407	piRNA	mmu_piR_030407	477	20.35	777	29.69		627	25.02
mmu_piR_006742	piRNA	mmu_piR_006742	176	7.51	1074	41.04		625	24.275
novel_pir26016	piRNA	chr15_LTR/ERVL-MaLR:-:74640017_74640332	684	29.18	565	21.59		624.5	25.385
mmu_piR_012736	piRNA	mmu_piR_012736	563	24.02	685	26.18		624	25.1
mmu_piR_012755	piRNA	mmu_piR_012755	485	20.69	763	29.16		624	24.925
mmu_piR_025427	piRNA	mmu_piR_025427	482	20.56	766	29.27		624	24.915
mmu_piR_026666	piRNA	mmu_piR_026666	366	15.61	882	33.7		624	24.655
mmu_piR_023301	piRNA	mmu_piR_023301	626	26.7	621	23.73		623.5	25.215
novel_pir2378	piRNA	chr10_LTR/ERVK:+:18239451_18240253	794	33.87	453	17.31		623.5	25.59
mmu_piR_004451	piRNA	mmu_piR_004451	635	27.09	611	23.35		623	25.22
mmu_piR_034355	piRNA	mmu_piR_034355	490	20.9	756	28.89		623	24.895
mmu_piR_030983	piRNA	mmu_piR_030983	484	20.65	761	29.08		622.5	24.865
mmu_piR_039619	piRNA	mmu_piR_039619	606	25.85	639	24.42		622.5	25.135
mmu_piR_011987	piRNA	mmu_piR_011987	560	23.89	683	26.1		621.5	24.995
mmu_piR_019945	piRNA	mmu_piR_019945	515	21.97	727	27.78		621	24.875
mmu_piR_031931	piRNA	mmu_piR_031931	583	24.87	658	25.14		620.5	25.005
mmu_piR_001115	piRNA	mmu_piR_001115	443	18.9	796	30.42		619.5	24.66
mmu_piR_018220	piRNA	mmu_piR_018220	612	26.11	627	23.96		619.5	25.035
novel_pir8985	piRNA	chr10_LTR/ERVK:-:43770804_43771160	827	35.28	411	15.71		619	25.495
mmu_piR_019875	piRNA	mmu_piR_019875	575	24.53	656	25.07		615.5	24.8
mmu_piR_021661	piRNA	mmu_piR_021661	426	18.17	805	30.76		615.5	24.465
novel_pir40771	piRNA	chr3_LTR/ERVL:-:134773527_134774074	897	38.26	334	12.76		615.5	25.51
novel_pir30553	piRNA	chr17_LTR/ERVL-MaLR:-:27357624_27357964	681	29.05	549	20.98		615	25.015
mmu_piR_021074	piRNA	mmu_piR_021074	516	22.01	712	27.21		614	24.61
mmu_piR_024069	piRNA	mmu_piR_024069	806	34.38	422	16.13		614	25.255
novel_pir2774	piRNA	chr10_LTR/ERVL:-:13513557_13514025	780	33.27	448	17.12		614	25.195
mmu_piR_039951	piRNA	mmu_piR_039951	627	26.75	600	22.93		613.5	24.84
mmu-miR-501-3p	mature	mir-500	670	28.58	554	21.17		612	24.875
mmu_piR_003673	piRNA	mmu_piR_003673	459	19.58	764	29.2		611.5	24.39
mmu_piR_029329	piRNA	mmu_piR_029329	498	21.24	724	27.67		611	24.455
mmu_piR_006166	piRNA	mmu_piR_006166	656	27.98	564	21.55		610	24.765
mmu_piR_000714	piRNA	mmu_piR_000714	463	19.75	753	28.77		608	24.26
mmu_piR_011480	piRNA	mmu_piR_011480	364	15.53	852	32.56		608	24.045
mmu_piR_034539	piRNA	mmu_piR_034539	366	15.61	850	32.48		608	24.045
mmu_piR_002165	piRNA	mmu_piR_002165	228	9.73	987	37.72		607.5	23.725
mmu_piR_013048	piRNA	mmu_piR_013048	585	24.95	629	24.04		607	24.495
mmu_piR_039716	piRNA	mmu_piR_039716	593	25.3	621	23.73		607	24.515
mmu_piR_025492	piRNA	mmu_piR_025492	612	26.11	601	22.97		606.5	24.54
novel_pir17767	piRNA	chr11_LTR/ERVK:+:83005042_83005487	693	29.56	520	19.87		606.5	24.715
novel_pir1317	piRNA	chr10_LINE/L1:+:123963931_123964948	746	31.82	466	17.81		606	24.815
mmu_piR_010385	piRNA	mmu_piR_010385	663	28.28	547	20.9		605	24.59
mmu_piR_021168	piRNA	mmu_piR_021168	564	24.06	646	24.69		605	24.375
mmu_piR_018578	piRNA	mmu_piR_018578	452	19.28	756	28.89		604	24.085
novel_pir44366	piRNA	chr5_LTR/ERVL-MaLR:+:113331515_113331635	760	32.42	446	17.04		603	24.73
mmu_piR_025551	piRNA	mmu_piR_025551	599	25.55	606	23.16		602.5	24.355
mmu_piR_034826	piRNA	mmu_piR_034826	299	12.75	906	34.62		602.5	23.685
mmu_piR_038338	piRNA	mmu_piR_038338	625	26.66	580	22.16		602.5	24.41
mmu_piR_008315	piRNA	mmu_piR_008315	262	11.18	942	36		602	23.59
mmu-miR-99b-5p	hairpin	mir-10	560	23.89	643	24.57		601.5	24.23
mmu_piR_018778	piRNA	mmu_piR_018778	502	21.41	701	26.79		601.5	24.1
mmu-miR-204-5p	hairpin	mir-204	561	23.93	641	24.49		601	24.21
mmu_piR_009920	piRNA	mmu_piR_009920	393	16.76	809	30.91		601	23.835
mmu_piR_005633	piRNA	mmu_piR_005633	484	20.65	717	27.4		600.5	24.025
mmu_piR_026378	piRNA	mmu_piR_026378	506	21.58	694	26.52		600	24.05
novel_pir51600	piRNA	chr7_LTR/ERVL-MaLR:-:69886500_69886824	547	23.33	653	24.95		600	24.14
mmu_piR_031179	piRNA	mmu_piR_031179	458	19.54	740	28.28		599	23.91
mmu_piR_024077	piRNA	mmu_piR_024077	524	22.35	673	25.72		598.5	24.035
mmu_piR_012902	piRNA	mmu_piR_012902	641	27.34	555	21.21		598	24.275
mmu_piR_039384	piRNA	mmu_piR_039384	557	23.76	638	24.38		597.5	24.07
mmu_piR_009152	piRNA	mmu_piR_009152	471	20.09	723	27.63		597	23.86
novel_pir44361	piRNA	chr5_LTR/ERVL-MaLR:+:113331515_113331635	534	22.78	658	25.14		596	23.96
mmu_piR_014033	piRNA	mmu_piR_014033	408	17.4	783	29.92		595.5	23.66
mmu_piR_038760	piRNA	mmu_piR_038760	536	22.86	654	24.99		595	23.925
mmu_piR_020032	piRNA	mmu_piR_020032	362	15.44	827	31.6		594.5	23.52
mmu_piR_029785	piRNA	mmu_piR_029785	462	19.71	726	27.74		594	23.725
mmu_piR_029627	piRNA	mmu_piR_029627	403	17.19	784	29.96		593.5	23.575
mmu_piR_030062	piRNA	mmu_piR_030062	687	29.31	499	19.07		593	24.19
novel_pir30561	piRNA	chr17_LTR/ERVL-MaLR:-:27357624_27357964	677	28.88	508	19.41		592.5	24.145
mmu_piR_006372	piRNA	mmu_piR_006372	483	20.6	700	26.75		591.5	23.675
mmu_piR_012843	piRNA	mmu_piR_012843	451	19.24	730	27.9		590.5	23.57
novel_pir34976	piRNA	chr18_LINE/L1:+:67051663_67052767	387	16.51	793	30.3		590	23.405
mmu_piR_025155	piRNA	mmu_piR_025155	445	18.98	734	28.05		589.5	23.515
mmu_piR_005590	piRNA	mmu_piR_005590	474	20.22	703	26.86		588.5	23.54
novel_pir51324	piRNA	chr7_LINE/L2:-:73795129_73795260	690	29.43	487	18.61		588.5	24.02
novel_mir1362	miRNA	chr13:-:58117607_58117669	229	9.77	947	36.19		588	22.98
mmu_piR_016606	piRNA	mmu_piR_016606	599	25.55	576	22.01		587.5	23.78
mmu_piR_017677	piRNA	mmu_piR_017677	469	20.01	706	26.98		587.5	23.495
novel_pir7235	piRNA	chr10_LTR/ERVL:-:6089291_6089421	772	32.93	402	15.36		587	24.145
mmu_piR_003827	piRNA	mmu_piR_003827	486	20.73	686	26.21		586	23.47
mmu_piR_005784	piRNA	mmu_piR_005784	473	20.18	699	26.71		586	23.445
mmu_piR_025182	piRNA	mmu_piR_025182	283	12.07	888	33.93		585.5	23
mmu_piR_011714	piRNA	mmu_piR_011714	413	17.62	757	28.93		585	23.275
mmu_piR_013771	piRNA	mmu_piR_013771	373	15.91	797	30.46		585	23.185
novel_pir50287	piRNA	chr6_LINE/L2:-:127817614_127817839	83	3.54	1085	41.46		584	22.5
mmu_piR_012436	piRNA	mmu_piR_012436	590	25.17	575	21.97		582.5	23.57
mmu_piR_021940	piRNA	mmu_piR_021940	402	17.15	763	29.16		582.5	23.155
mmu_piR_038387	piRNA	mmu_piR_038387	459	19.58	706	26.98		582.5	23.28
mmu_piR_038536	piRNA	mmu_piR_038536	487	20.77	678	25.91		582.5	23.34
novel_mir23	miRNA	chr11:-:94186099_94186185	659	28.11	505	19.3		582	23.705
mmu_piR_008525	piRNA	mmu_piR_008525	574	24.49	588	22.47		581	23.48
mmu_piR_011805	piRNA	mmu_piR_011805	542	23.12	620	23.69		581	23.405
mmu_piR_001470	piRNA	mmu_piR_001470	492	20.99	669	25.56		580.5	23.275
mmu_piR_009642	piRNA	mmu_piR_009642	483	20.6	678	25.91		580.5	23.255
mmu_piR_000362	piRNA	mmu_piR_000362	673	28.71	485	18.53		579	23.62
mmu_piR_014167	piRNA	mmu_piR_014167	275	11.73	883	33.74		579	22.735
mmu_piR_024355	piRNA	mmu_piR_024355	509	21.71	649	24.8		579	23.255
mmu_piR_032867	piRNA	mmu_piR_032867	566	24.14	591	22.58		578.5	23.36
mmu_piR_038049	piRNA	mmu_piR_038049	414	17.66	743	28.39		578.5	23.025
novel_pir38670	piRNA	chr2_LINE/L1:+:90394491_90395211	692	29.52	464	17.73		578	23.625
novel_pir31182	piRNA	chr17_LTR/ERVL-MaLR:-:27341444_27341859	416	17.75	738	28.2		577	22.975
mmu_piR_028208	piRNA	mmu_piR_028208	414	17.66	738	28.2		576	22.93
mmu_piR_003278	piRNA	mmu_piR_003278	458	19.54	693	26.48		575.5	23.01
mmu_piR_023792	piRNA	mmu_piR_023792	445	18.98	706	26.98		575.5	22.98
mmu_piR_015314	piRNA	mmu_piR_015314	527	22.48	623	23.81		575	23.145
RF02553	Rfam other sncRNA	Y RNA-like	803	34.25	347	13.26		575	23.755
mmu-miR-497a-5p	mature	mir-497	596	25.42	553	21.13		574.5	23.275
mmu_piR_006152	piRNA	mmu_piR_006152	537	22.91	607	23.2		572	23.055
mmu-miR-34b-5p	mature	mir-34	585	24.95	558	21.32		571.5	23.135
mmu_piR_037147	piRNA	mmu_piR_037147	361	15.4	782	29.88		571.5	22.64
novel_pir29123	piRNA	chr16_LTR/ERVK:-:67068737_67069785	662	28.24	481	18.38		571.5	23.31
mmu-miR-7223-5p	mature	undef	555	23.67	587	22.43		571	23.05
mmu_piR_001297	piRNA	mmu_piR_001297	528	22.52	614	23.46		571	22.99
mmu_piR_028604	piRNA	mmu_piR_028604	354	15.1	787	30.07		570.5	22.585
mmu-miR-199a-3p,mmu-miR-199b-3p	mature	mir-199	676	28.84	464	17.73		570	23.285
mmu_piR_039853	piRNA	mmu_piR_039853	424	18.09	716	27.36		570	22.725
mmu_piR_017517	piRNA	mmu_piR_017517	556	23.72	583	22.28		569.5	23
mmu_piR_023601	piRNA	mmu_piR_023601	614	26.19	525	20.06		569.5	23.125
mmu_piR_029745	piRNA	mmu_piR_029745	443	18.9	696	26.6		569.5	22.75
mmu_piR_019184	piRNA	mmu_piR_019184	588	25.08	550	21.02		569	23.05
mmu_piR_024173	piRNA	mmu_piR_024173	344	14.67	794	30.34		569	22.505
mmu_piR_024994	piRNA	mmu_piR_024994	156	6.65	982	37.53		569	22.09
mmu_piR_019655	piRNA	mmu_piR_019655	422	18	715	27.32		568.5	22.66
mmu_piR_039488	piRNA	mmu_piR_039488	497	21.2	640	24.46		568.5	22.83
mmu_piR_012418	piRNA	mmu_piR_012418	497	21.2	639	24.42		568	22.81
mmu_piR_020383	piRNA	mmu_piR_020383	490	20.9	646	24.69		568	22.795
novel_pir6381	piRNA	chr10_LTR/ERVK:+:80223536_80223658	711	30.33	423	16.16		567	23.245
mmu_piR_002193	piRNA	mmu_piR_002193	472	20.13	661	25.26		566.5	22.695
mmu_piR_019198	piRNA	mmu_piR_019198	638	27.22	495	18.92		566.5	23.07
mmu_piR_038967	piRNA	mmu_piR_038967	641	27.34	492	18.8		566.5	23.07
mmu_piR_017878	piRNA	mmu_piR_017878	375	16	757	28.93		566	22.465
mmu_piR_007971	piRNA	mmu_piR_007971	540	23.03	591	22.58		565.5	22.805
mmu_piR_010506	piRNA	mmu_piR_010506	421	17.96	709	27.09		565	22.525
mmu_piR_026780	piRNA	mmu_piR_026780	469	20.01	661	25.26		565	22.635
mmu_piR_013961	piRNA	mmu_piR_013961	583	24.87	545	20.83		564	22.85
mmu_piR_030936	piRNA	mmu_piR_030936	454	19.37	673	25.72		563.5	22.545
mmu_piR_036834	piRNA	mmu_piR_036834	519	22.14	606	23.16		562.5	22.65
mmu_piR_029343	piRNA	mmu_piR_029343	509	21.71	615	23.5		562	22.605
novel_pir52323	piRNA	chr7_LTR/ERVL-MaLR:+:73135669_73135807	560	23.89	562	21.48		561	22.685
novel_mir9	miRNA	chr2:-:166027883_166027952	511	21.8	610	23.31		560.5	22.555
mmu_piR_018240	piRNA	mmu_piR_018240	558	23.8	562	21.48		560	22.64
mmu_piR_034092	piRNA	mmu_piR_034092	340	14.5	779	29.77		559.5	22.135
mmu_piR_038384	piRNA	mmu_piR_038384	618	26.36	501	19.14		559.5	22.75
mmu_piR_038918	piRNA	mmu_piR_038918	606	25.85	513	19.6		559.5	22.725
mmu_piR_000540	piRNA	mmu_piR_000540	401	17.11	717	27.4		559	22.255
mmu_piR_008426	piRNA	mmu_piR_008426	400	17.06	718	27.44		559	22.25
mmu_piR_006777	piRNA	mmu_piR_006777	590	25.17	525	20.06		557.5	22.615
mmu_piR_011165	piRNA	mmu_piR_011165	574	24.49	541	20.67		557.5	22.58
mmu_piR_002696	piRNA	mmu_piR_002696	268	11.43	846	32.33		557	21.88
mmu_piR_013863	piRNA	mmu_piR_013863	319	13.61	792	30.27		555.5	21.94
novel_pir31746	piRNA	chr17_LTR/ERVL-MaLR:+:27363636_27363925	473	20.18	638	24.38		555.5	22.28
mmu_piR_020155	piRNA	mmu_piR_020155	388	16.55	722	27.59		555	22.07
mmu_piR_025279	piRNA	mmu_piR_025279	495	21.12	614	23.46		554.5	22.29
mmu_piR_019409	piRNA	mmu_piR_019409	427	18.21	681	26.02		554	22.115
mmu_piR_018516	piRNA	mmu_piR_018516	405	17.28	700	26.75		552.5	22.015
mmu_piR_024762	piRNA	mmu_piR_024762	217	9.26	888	33.93		552.5	21.595
mmu_piR_038134	piRNA	mmu_piR_038134	581	24.78	522	19.95		551.5	22.365
mmu_piR_007390	piRNA	mmu_piR_007390	484	20.65	618	23.62		551	22.135
mmu_piR_032829	piRNA	mmu_piR_032829	422	18	679	25.95		550.5	21.975
mmu_piR_011083	piRNA	mmu_piR_011083	294	12.54	802	30.65		548	21.595
mmu_piR_033528	piRNA	mmu_piR_033528	564	24.06	530	20.25		547	22.155
mmu_piR_011945	piRNA	mmu_piR_011945	463	19.75	630	24.07		546.5	21.91
mmu_piR_009238	piRNA	mmu_piR_009238	492	20.99	600	22.93		546	21.96
mmu_piR_012475	piRNA	mmu_piR_012475	527	22.48	565	21.59		546	22.035
mmu_piR_032450	piRNA	mmu_piR_032450	402	17.15	690	26.37		546	21.76
mmu_piR_015351	piRNA	mmu_piR_015351	524	22.35	567	21.67		545.5	22.01
mmu_piR_039930	piRNA	mmu_piR_039930	657	28.03	434	16.58		545.5	22.305
mmu_piR_033512	piRNA	mmu_piR_033512	358	15.27	731	27.93		544.5	21.6
mmu_piR_030299	piRNA	mmu_piR_030299	290	12.37	798	30.49		544	21.43
mmu_piR_006929	piRNA	mmu_piR_006929	327	13.95	760	29.04		543.5	21.495
mmu_piR_016282	piRNA	mmu_piR_016282	655	27.94	432	16.51		543.5	22.225
mmu_piR_022474	piRNA	mmu_piR_022474	125	5.33	962	36.76		543.5	21.045
mmu_piR_019387	piRNA	mmu_piR_019387	566	24.14	520	19.87		543	22.005
mmu_piR_034537	piRNA	mmu_piR_034537	544	23.21	542	20.71		543	21.96
mmu_piR_038600	piRNA	mmu_piR_038600	362	15.44	724	27.67		543	21.555
mmu_piR_000688	piRNA	mmu_piR_000688	275	11.73	810	30.95		542.5	21.34
mmu_piR_019870	piRNA	mmu_piR_019870	497	21.2	588	22.47		542.5	21.835
mmu_piR_011290	piRNA	mmu_piR_011290	507	21.63	577	22.05		542	21.84
mmu_piR_020663	piRNA	mmu_piR_020663	84	3.58	1000	38.21		542	20.895
mmu_piR_039696	piRNA	mmu_piR_039696	360	15.36	723	27.63		541.5	21.495
mmu_piR_008191	piRNA	mmu_piR_008191	398	16.98	684	26.14		541	21.56
mmu_piR_026835	piRNA	mmu_piR_026835	619	26.4	463	17.69		541	22.045
mmu_piR_032013	piRNA	mmu_piR_032013	502	21.41	580	22.16		541	21.785
mmu_piR_008753	piRNA	mmu_piR_008753	556	23.72	525	20.06		540.5	21.89
mmu_piR_009876	piRNA	mmu_piR_009876	371	15.83	710	27.13		540.5	21.48
mmu_piR_027070	piRNA	mmu_piR_027070	598	25.51	483	18.46		540.5	21.985
novel_pir10073	piRNA	chr10_LTR/ERVL-MaLR:-:42856810_42856927	649	27.68	432	16.51		540.5	22.095
novel_pir30557	piRNA	chr17_LTR/ERVL-MaLR:-:27357624_27357964	584	24.91	497	18.99		540.5	21.95
mmu_piR_019585	piRNA	mmu_piR_019585	414	17.66	665	25.41		539.5	21.535
mmu_piR_019967	piRNA	mmu_piR_019967	422	18	657	25.11		539.5	21.555
novel_pir47301	piRNA	chr5_LTR/ERVL-MaLR:+:113333131_113333507	646	27.56	433	16.55		539.5	22.055
mmu_piR_008214	piRNA	mmu_piR_008214	434	18.51	644	24.61		539	21.56
mmu_piR_034825	piRNA	mmu_piR_034825	458	19.54	620	23.69		539	21.615
mmu_piR_014422	piRNA	mmu_piR_014422	368	15.7	708	27.06		538	21.38
mmu_piR_031750	piRNA	mmu_piR_031750	449	19.15	626	23.92		537.5	21.535
RF01322	Rfam other sncRNA	CRISPR RNA direct repeat element	473	20.18	602	23		537.5	21.59
mmu_piR_020029	piRNA	mmu_piR_020029	516	22.01	558	21.32		537	21.665
novel_pir31990	piRNA	chr17_LTR/ERVL-MaLR:+:27347991_27348331	424	18.09	650	24.84		537	21.465
mmu_piR_017734	piRNA	mmu_piR_017734	475	20.26	597	22.81		536	21.535
novel_pir17766	piRNA	chr11_LTR/ERVK:+:83005042_83005487	611	26.06	461	17.62		536	21.84
mmu_piR_032288	piRNA	mmu_piR_032288	540	23.03	531	20.29		535.5	21.66
mmu_piR_030415	piRNA	mmu_piR_030415	433	18.47	636	24.3		534.5	21.385
mmu_piR_003953	piRNA	mmu_piR_003953	499	21.29	569	21.74		534	21.515
mmu_piR_038984	piRNA	mmu_piR_038984	587	25.04	480	18.34		533.5	21.69
mmu_piR_007805	piRNA	mmu_piR_007805	514	21.93	552	21.09		533	21.51
mmu_piR_013269	piRNA	mmu_piR_013269	442	18.85	624	23.85		533	21.35
novel_pir3680	piRNA	chr10_LTR/ERVK:+:118075320_118076130	607	25.89	458	17.5		532.5	21.695
novel_mir15	miRNA	chr5:-:113341092_113341156	600	25.59	464	17.73		532	21.66
mmu_piR_020823	piRNA	mmu_piR_020823	548	23.38	516	19.72		532	21.55
mmu_piR_037364	piRNA	mmu_piR_037364	461	19.66	603	23.04		532	21.35
novel_pir43029	piRNA	chr4_LINE/L2:+:135628940_135629000	677	28.88	387	14.79		532	21.835
mmu_piR_038627	piRNA	mmu_piR_038627	531	22.65	531	20.29		531	21.47
mmu_piR_003716	piRNA	mmu_piR_003716	445	18.98	616	23.54		530.5	21.26
mmu_piR_009428	piRNA	mmu_piR_009428	476	20.3	585	22.35		530.5	21.325
mmu_piR_030605	piRNA	mmu_piR_030605	490	20.9	571	21.82		530.5	21.36
mmu_piR_034680	piRNA	mmu_piR_034680	606	25.85	455	17.39		530.5	21.62
mmu_piR_037137	piRNA	mmu_piR_037137	408	17.4	653	24.95		530.5	21.175
mmu_piR_038449	piRNA	mmu_piR_038449	551	23.5	510	19.49		530.5	21.495
mmu_piR_006608	piRNA	mmu_piR_006608	467	19.92	593	22.66		530	21.29
mmu_piR_006863	piRNA	mmu_piR_006863	356	15.19	703	26.86		529.5	21.025
mmu_piR_012060	piRNA	mmu_piR_012060	514	21.93	545	20.83		529.5	21.38
mmu_piR_034273	piRNA	mmu_piR_034273	531	22.65	528	20.18		529.5	21.415
mmu_piR_038354	piRNA	mmu_piR_038354	537	22.91	522	19.95		529.5	21.43
novel_pir28316	piRNA	chr15_LINE/L1:+:57432781_57433818	422	18	636	24.3		529	21.15
mmu_piR_011732	piRNA	mmu_piR_011732	325	13.86	732	27.97		528.5	20.915
mmu_piR_001263	piRNA	mmu_piR_001263	464	19.79	591	22.58		527.5	21.185
mmu_piR_039536	piRNA	mmu_piR_039536	430	18.34	625	23.88		527.5	21.11
mmu_piR_006699	piRNA	mmu_piR_006699	461	19.66	593	22.66		527	21.16
mmu_piR_013575	piRNA	mmu_piR_013575	255	10.88	799	30.53		527	20.705
mmu_piR_015279	piRNA	mmu_piR_015279	445	18.98	609	23.27		527	21.125
mmu_piR_022158	piRNA	mmu_piR_022158	426	18.17	628	24		527	21.085
mmu_piR_012878	piRNA	mmu_piR_012878	533	22.74	520	19.87		526.5	21.305
mmu_piR_017003	piRNA	mmu_piR_017003	432	18.43	621	23.73		526.5	21.08
mmu_piR_000629	piRNA	mmu_piR_000629	478	20.39	574	21.93		526	21.16
novel_pir35807	piRNA	chr19_LINE/L1:+:22852132_22852295	497	21.2	554	21.17		525.5	21.185
novel_pir46964	piRNA	chr5_LTR/ERVL:+:149802713_149803335	422	18	625	23.88		523.5	20.94
mmu_piR_019479	piRNA	mmu_piR_019479	651	27.77	395	15.09		523	21.43
mmu-miR-1981-5p	mature	undef	543	23.16	501	19.14		522	21.15
mmu_piR_031011	piRNA	mmu_piR_031011	505	21.54	539	20.6		522	21.07
mmu_piR_032912	piRNA	mmu_piR_032912	570	24.31	474	18.11		522	21.21
mmu_piR_034582	piRNA	mmu_piR_034582	403	17.19	641	24.49		522	20.84
mmu_piR_000235	piRNA	mmu_piR_000235	376	16.04	667	25.49		521.5	20.765
mmu_piR_003217	piRNA	mmu_piR_003217	410	17.49	632	24.15		521	20.82
mmu_piR_019847	piRNA	mmu_piR_019847	444	18.94	597	22.81		520.5	20.875
mmu_piR_035926	piRNA	mmu_piR_035926	425	18.13	616	23.54		520.5	20.835
novel_pir40756	piRNA	chr3_LTR/ERVK:-:55092856_55092932	406	17.32	635	24.27		520.5	20.795
novel_pir56226	piRNA	chr9_LTR/ERVL-MaLR:-:67695320_67695596	514	21.93	527	20.14		520.5	21.035
mmu_piR_007152	piRNA	mmu_piR_007152	498	21.24	542	20.71		520	20.975
mmu_piR_024611	piRNA	mmu_piR_024611	430	18.34	610	23.31		520	20.825
mmu_piR_026335	piRNA	mmu_piR_026335	172	7.34	868	33.17		520	20.255
mmu_piR_005705	piRNA	mmu_piR_005705	417	17.79	622	23.77		519.5	20.78
mmu_piR_012579	piRNA	mmu_piR_012579	406	17.32	631	24.11		518.5	20.715
mmu_piR_007992	piRNA	mmu_piR_007992	638	27.22	398	15.21		518	21.215
mmu_piR_009557	piRNA	mmu_piR_009557	401	17.11	635	24.27		518	20.69
mmu_piR_016051	piRNA	mmu_piR_016051	411	17.53	625	23.88		518	20.705
mmu_piR_029133	piRNA	mmu_piR_029133	316	13.48	719	27.48		517.5	20.48
mmu_piR_032441	piRNA	mmu_piR_032441	385	16.42	650	24.84		517.5	20.63
mmu_piR_007087	piRNA	mmu_piR_007087	430	18.34	604	23.08		517	20.71
mmu_piR_014693	piRNA	mmu_piR_014693	639	27.26	395	15.09		517	21.175
mmu_piR_006521	piRNA	mmu_piR_006521	529	22.57	504	19.26		516.5	20.915
mmu_piR_007069	piRNA	mmu_piR_007069	439	18.73	593	22.66		516	20.695
mmu_piR_002760	piRNA	mmu_piR_002760	486	20.73	545	20.83		515.5	20.78
mmu_piR_017964	piRNA	mmu_piR_017964	480	20.48	551	21.06		515.5	20.77
mmu_piR_018749	piRNA	mmu_piR_018749	508	21.67	523	19.99		515.5	20.83
mmu_piR_029167	piRNA	mmu_piR_029167	346	14.76	685	26.18		515.5	20.47
mmu_piR_030077	piRNA	mmu_piR_030077	371	15.83	660	25.22		515.5	20.525
mmu_piR_012023	piRNA	mmu_piR_012023	405	17.28	625	23.88		515	20.58
mmu_piR_035675	piRNA	mmu_piR_035675	396	16.89	634	24.23		515	20.56
mmu_piR_017385	piRNA	mmu_piR_017385	325	13.86	704	26.9		514.5	20.38
mmu_piR_028592	piRNA	mmu_piR_028592	415	17.7	614	23.46		514.5	20.58
RF02475	snoRNA	Small nucleolar RNA GlsR6	442	18.85	587	22.43		514.5	20.64
mmu_piR_002649	piRNA	mmu_piR_002649	457	19.49	570	21.78		513.5	20.635
mmu_piR_036741	piRNA	mmu_piR_036741	342	14.59	685	26.18		513.5	20.385
mmu_piR_021223	piRNA	mmu_piR_021223	391	16.68	633	24.19		512	20.435
mmu_piR_000707	piRNA	mmu_piR_000707	457	19.49	564	21.55		510.5	20.52
mmu_piR_009730	piRNA	mmu_piR_009730	362	15.44	658	25.14		510	20.29
RF00375	Rfam other sncRNA	HIV primer binding site (PBS)	874	37.28	146	5.58		510	21.43
mmu_piR_020141	piRNA	mmu_piR_020141	385	16.42	633	24.19		509	20.305
mmu_piR_021783	piRNA	mmu_piR_021783	296	12.63	722	27.59		509	20.11
mmu_piR_026206	piRNA	mmu_piR_026206	317	13.52	701	26.79		509	20.155
mmu_piR_033307	piRNA	mmu_piR_033307	366	15.61	652	24.92		509	20.265
mmu_piR_029217	piRNA	mmu_piR_029217	519	22.14	498	19.03		508.5	20.585
mmu_piR_001895	piRNA	mmu_piR_001895	498	21.24	516	19.72		507	20.48
mmu_piR_009942	piRNA	mmu_piR_009942	460	19.62	554	21.17		507	20.395
mmu_piR_013545	piRNA	mmu_piR_013545	559	23.85	455	17.39		507	20.62
mmu_piR_020605	piRNA	mmu_piR_020605	561	23.93	453	17.31		507	20.62
mmu_piR_030541	piRNA	mmu_piR_030541	356	15.19	658	25.14		507	20.165
novel_pir46429	piRNA	chr5_LTR/ERVL:+:143763910_143764279	563	24.02	451	17.23		507	20.625
mmu-miR-2137	hairpin	undef	638	27.22	375	14.33		506.5	20.775
mmu_piR_012986	piRNA	mmu_piR_012986	472	20.13	541	20.67		506.5	20.4
mmu_piR_032728	piRNA	mmu_piR_032728	256	10.92	757	28.93		506.5	19.925
mmu_piR_006828	piRNA	mmu_piR_006828	336	14.33	676	25.83		506	20.08
mmu_piR_036481	piRNA	mmu_piR_036481	164	7	847	32.37		505.5	19.685
mmu_piR_013069	piRNA	mmu_piR_013069	250	10.66	759	29		504.5	19.83
mmu_piR_023913	piRNA	mmu_piR_023913	519	22.14	490	18.72		504.5	20.43
mmu_piR_023030	piRNA	mmu_piR_023030	543	23.16	464	17.73		503.5	20.445
mmu_piR_036659	piRNA	mmu_piR_036659	410	17.49	597	22.81		503.5	20.15
mmu_piR_002264	piRNA	mmu_piR_002264	311	13.27	695	26.56		503	19.915
novel_pir31212	piRNA	chr17_LTR/ERVL-MaLR:-:27341444_27341859	464	19.79	541	20.67		502.5	20.23
mmu_piR_016482	piRNA	mmu_piR_016482	502	21.41	502	19.18		502	20.295
mmu_piR_002657	piRNA	mmu_piR_002657	460	19.62	543	20.75		501.5	20.185
novel_pir18000	piRNA	chr11_LTR/ERVK:-:9975636_9975989	691	29.48	312	11.92		501.5	20.7
novel_pir58483	piRNA	chrX_LINE/L1:-:21679356_21680794	695	29.65	308	11.77		501.5	20.71
mmu_piR_025891	piRNA	mmu_piR_025891	323	13.78	679	25.95		501	19.865
mmu_piR_008603	piRNA	mmu_piR_008603	402	17.15	598	22.85		500	20
mmu_piR_026243	piRNA	mmu_piR_026243	400	17.06	600	22.93		500	19.995
mmu_piR_031596	piRNA	mmu_piR_031596	449	19.15	551	21.06		500	20.105
mmu_piR_012604	piRNA	mmu_piR_012604	392	16.72	607	23.2		499.5	19.96
mmu_piR_035429	piRNA	mmu_piR_035429	428	18.26	571	21.82		499.5	20.04
mmu_piR_037596	piRNA	mmu_piR_037596	360	15.36	639	24.42		499.5	19.89
RF00608	snoRNA	Small nucleolar RNA SNORD99	429	18.3	570	21.78		499.5	20.04
mmu_piR_024588	piRNA	mmu_piR_024588	291	12.41	707	27.02		499	19.715
mmu_piR_033126	piRNA	mmu_piR_033126	349	14.89	649	24.8		499	19.845
mmu_piR_013925	piRNA	mmu_piR_013925	427	18.21	570	21.78		498.5	19.995
mmu_piR_038526	piRNA	mmu_piR_038526	322	13.74	675	25.79		498.5	19.765
novel_pir38688	piRNA	chr2_LINE/L1:+:90394491_90395211	558	23.8	439	16.78		498.5	20.29
mmu_piR_006129	piRNA	mmu_piR_006129	489	20.86	506	19.34		497.5	20.1
mmu_piR_016169	piRNA	mmu_piR_016169	559	23.85	436	16.66		497.5	20.255
mmu_piR_017534	piRNA	mmu_piR_017534	562	23.97	433	16.55		497.5	20.26
mmu_piR_003212	piRNA	mmu_piR_003212	526	22.44	468	17.88		497	20.16
mmu_piR_006642	piRNA	mmu_piR_006642	506	21.58	488	18.65		497	20.115
mmu_piR_027510	piRNA	mmu_piR_027510	433	18.47	561	21.44		497	19.955
mmu_piR_006740	piRNA	mmu_piR_006740	385	16.42	608	23.23		496.5	19.825
mmu_piR_009764	piRNA	mmu_piR_009764	165	7.04	828	31.64		496.5	19.34
mmu_piR_038401	piRNA	mmu_piR_038401	392	16.72	601	22.97		496.5	19.845
novel_pir9342	piRNA	chr10_LTR/ERVL:-:28205626_28205738	766	32.68	227	8.67		496.5	20.675
mmu_piR_034796	piRNA	mmu_piR_034796	509	21.71	483	18.46		496	20.085
mmu_piR_018606	piRNA	mmu_piR_018606	476	20.3	515	19.68		495.5	19.99
mmu_piR_001810	piRNA	mmu_piR_001810	475	20.26	515	19.68		495	19.97
mmu_piR_001376	piRNA	mmu_piR_001376	496	21.16	493	18.84		494.5	20
mmu_piR_005689	piRNA	mmu_piR_005689	483	20.6	506	19.34		494.5	19.97
mmu_piR_009878	piRNA	mmu_piR_009878	470	20.05	519	19.83		494.5	19.94
mmu_piR_010231	piRNA	mmu_piR_010231	521	22.22	468	17.88		494.5	20.05
mmu_piR_015262	piRNA	mmu_piR_015262	326	13.91	663	25.34		494.5	19.625
mmu_piR_022012	piRNA	mmu_piR_022012	390	16.64	599	22.89		494.5	19.765
mmu_piR_031858	piRNA	mmu_piR_031858	290	12.37	699	26.71		494.5	19.54
mmu_piR_032979	piRNA	mmu_piR_032979	376	16.04	612	23.39		494	19.715
novel_pir30549	piRNA	chr17_LTR/ERVL-MaLR:-:27357624_27357964	531	22.65	457	17.46		494	20.055
mmu_piR_028333	piRNA	mmu_piR_028333	282	12.03	704	26.9		493	19.465
mmu_piR_032544	piRNA	mmu_piR_032544	352	15.02	633	24.19		492.5	19.605
mmu_piR_010744	piRNA	mmu_piR_010744	425	18.13	559	21.36		492	19.745
mmu_piR_011493	piRNA	mmu_piR_011493	363	15.48	620	23.69		491.5	19.585
mmu_piR_023804	piRNA	mmu_piR_023804	381	16.25	602	23		491.5	19.625
mmu_piR_025959	piRNA	mmu_piR_025959	513	21.88	470	17.96		491.5	19.92
mmu_piR_035282	piRNA	mmu_piR_035282	346	14.76	637	24.34		491.5	19.55
mmu_piR_033258	piRNA	mmu_piR_033258	447	19.07	535	20.44		491	19.755
mmu_piR_030172	piRNA	mmu_piR_030172	581	24.78	400	15.29		490.5	20.035
mmu_piR_038224	piRNA	mmu_piR_038224	375	16	606	23.16		490.5	19.58
mmu_piR_021015	piRNA	mmu_piR_021015	465	19.84	515	19.68		490	19.76
mmu_piR_035833	piRNA	mmu_piR_035833	450	19.2	530	20.25		490	19.725
mmu-miR-5126	hairpin	undef	613	26.15	366	13.99		489.5	20.07
mmu_piR_001623	piRNA	mmu_piR_001623	346	14.76	633	24.19		489.5	19.475
mmu_piR_032046	piRNA	mmu_piR_032046	300	12.8	679	25.95		489.5	19.375
mmu_piR_006989	piRNA	mmu_piR_006989	436	18.6	541	20.67		488.5	19.635
mmu_piR_014118	piRNA	mmu_piR_014118	374	15.95	603	23.04		488.5	19.495
mmu_piR_020489	piRNA	mmu_piR_020489	374	15.95	601	22.97		487.5	19.46
mmu_piR_035214	piRNA	mmu_piR_035214	436	18.6	539	20.6		487.5	19.6
novel_pir8187	piRNA	chr10_LTR/ERVK:-:18312384_18313090	651	27.77	324	12.38		487.5	20.075
mmu_piR_025961	piRNA	mmu_piR_025961	386	16.47	588	22.47		487	19.47
mmu_piR_038613	piRNA	mmu_piR_038613	267	11.39	707	27.02		487	19.205
novel_pir49348	piRNA	chr6_LINE/L1:-:123014850_123017379	647	27.6	325	12.42		486	20.01
mmu-miR-669b-5p	hairpin	mir-467	915	39.03	56	2.14		485.5	20.585
mmu_piR_004118	piRNA	mmu_piR_004118	507	21.63	464	17.73		485.5	19.68
novel_pir17508	piRNA	chr11_LTR/ERVK:+:27134235_27136664	640	27.3	331	12.65		485.5	19.975
mmu-miR-669l-5p	mature	mir-467	585	24.95	385	14.71		485	19.83
mmu_piR_008483	piRNA	mmu_piR_008483	446	19.03	524	20.02		485	19.525
mmu_piR_035026	piRNA	mmu_piR_035026	489	20.86	480	18.34		484.5	19.6
novel_pir10081	piRNA	chr10_LTR/ERVL-MaLR:-:42856810_42856927	463	19.75	506	19.34		484.5	19.545
novel_pir4157	piRNA	chr10_LTR/ERVL-MaLR:+:76686031_76686423	574	24.49	395	15.09		484.5	19.79
novel_pir49432	piRNA	chr6_LTR/ERV1:-:127807546_127808154	448	19.11	521	19.91		484.5	19.51
RF01959	rRNA	Archaeal small subunit ribosomal RNA	677	28.88	292	11.16		484.5	20.02
mmu_piR_005929	piRNA	mmu_piR_005929	370	15.78	597	22.81		483.5	19.295
novel_pir56239	piRNA	chr9_LTR/ERVL-MaLR:-:67695320_67695596	590	25.17	377	14.41		483.5	19.79
novel_pir6555	piRNA	chr10_LTR/ERVL:-:128607837_128607958	504	21.5	462	17.65		483	19.575
mmu_piR_011497	piRNA	mmu_piR_011497	328	13.99	637	24.34		482.5	19.165
mmu_piR_029339	piRNA	mmu_piR_029339	307	13.1	658	25.14		482.5	19.12
novel_pir4309	piRNA	chr10_LTR/ERVK:+:30449789_30449869	566	24.14	398	15.21		482	19.675
mmu_piR_010510	piRNA	mmu_piR_010510	310	13.22	653	24.95		481.5	19.085
mmu_piR_002856	piRNA	mmu_piR_002856	434	18.51	528	20.18		481	19.345
mmu_piR_005240	piRNA	mmu_piR_005240	334	14.25	628	24		481	19.125
mmu_piR_009766	piRNA	mmu_piR_009766	368	15.7	594	22.7		481	19.2
mmu_piR_023726	piRNA	mmu_piR_023726	398	16.98	564	21.55		481	19.265
mmu-miR-880-3p	hairpin	mir-880	882	37.62	79	3.02		480.5	20.32
mmu_piR_002666	piRNA	mmu_piR_002666	291	12.41	670	25.6		480.5	19.005
novel_pir11252	piRNA	chr10_LTR/ERVL:+:51646468_51646902	609	25.98	352	13.45		480.5	19.715
mmu-miR-486a-5p,mmu-miR-486b-5p	mature	mir-486	388	16.55	572	21.86		480	19.205
mmu_piR_009809	piRNA	mmu_piR_009809	446	19.03	513	19.6		479.5	19.315
novel_mir2932	miRNA	chr1:+:23620712_23620764	600	25.59	358	13.68		479	19.635
mmu_piR_021499	piRNA	mmu_piR_021499	293	12.5	665	25.41		479	18.955
mmu_piR_029688	piRNA	mmu_piR_029688	317	13.52	641	24.49		479	19.005
mmu_piR_014120	piRNA	mmu_piR_014120	549	23.42	408	15.59		478.5	19.505
mmu_piR_009525	piRNA	mmu_piR_009525	336	14.33	620	23.69		478	19.01
mmu_piR_000079	piRNA	mmu_piR_000079	343	14.63	611	23.35		477	18.99
mmu_piR_003026	piRNA	mmu_piR_003026	391	16.68	562	21.48		476.5	19.08
mmu_piR_012138	piRNA	mmu_piR_012138	599	25.55	354	13.53		476.5	19.54
novel_pir41142	piRNA	chr3_LINE/CR1:-:84647644_84647729	309	13.18	644	24.61		476.5	18.895
mmu_piR_005248	piRNA	mmu_piR_005248	511	21.8	441	16.85		476	19.325
mmu_piR_012637	piRNA	mmu_piR_012637	341	14.55	611	23.35		476	18.95
mmu_piR_021843	piRNA	mmu_piR_021843	523	22.31	429	16.39		476	19.35
mmu_piR_002490	piRNA	mmu_piR_002490	452	19.28	499	19.07		475.5	19.175
novel_pir11198	piRNA	chr10_LTR/ERVK:-:9337212_9337636	499	21.29	451	17.23		475	19.26
mmu_piR_019534	piRNA	mmu_piR_019534	384	16.38	565	21.59		474.5	18.985
mmu_piR_034836	piRNA	mmu_piR_034836	560	23.89	389	14.87		474.5	19.38
mmu_piR_036881	piRNA	mmu_piR_036881	414	17.66	535	20.44		474.5	19.05
novel_pir53457	piRNA	chr7_LINE/L1:-:52909732_52912045	424	18.09	525	20.06		474.5	19.075
mmu_piR_027642	piRNA	mmu_piR_027642	363	15.48	585	22.35		474	18.915
mmu_piR_016509	piRNA	mmu_piR_016509	393	16.76	554	21.17		473.5	18.965
mmu_piR_019853	piRNA	mmu_piR_019853	351	14.97	596	22.78		473.5	18.875
mmu_piR_034705	piRNA	mmu_piR_034705	420	17.92	527	20.14		473.5	19.03
mmu_piR_038439	piRNA	mmu_piR_038439	349	14.89	598	22.85		473.5	18.87
novel_pir53613	piRNA	chr7_LTR/ERVK:+:69929240_69930074	607	25.89	340	12.99		473.5	19.44
mmu_piR_017090	piRNA	mmu_piR_017090	385	16.42	560	21.4		472.5	18.91
mmu-miR-328-3p	hairpin	mir-328	515	21.97	429	16.39		472	19.18
mmu_piR_000059	piRNA	mmu_piR_000059	422	18	522	19.95		472	18.975
mmu_piR_007873	piRNA	mmu_piR_007873	400	17.06	544	20.79		472	18.925
mmu_piR_033078	piRNA	mmu_piR_033078	393	16.76	551	21.06		472	18.91
mmu_piR_003081	piRNA	mmu_piR_003081	356	15.19	587	22.43		471.5	18.81
mmu_piR_021903	piRNA	mmu_piR_021903	335	14.29	607	23.2		471	18.745
mmu_piR_024196	piRNA	mmu_piR_024196	414	17.66	528	20.18		471	18.92
mmu_piR_025257	piRNA	mmu_piR_025257	351	14.97	591	22.58		471	18.775
mmu_piR_028182	piRNA	mmu_piR_028182	378	16.12	563	21.51		470.5	18.815
mmu_piR_037990	piRNA	mmu_piR_037990	252	10.75	688	26.29		470	18.52
mmu_piR_027693	piRNA	mmu_piR_027693	404	17.23	534	20.41		469	18.82
novel_pir49130	piRNA	chr6_LTR/ERVL:-:85989011_85989385	385	16.42	553	21.13		469	18.775
mmu_piR_007724	piRNA	mmu_piR_007724	313	13.35	624	23.85		468.5	18.6
mmu_piR_008794	piRNA	mmu_piR_008794	494	21.07	443	16.93		468.5	19
mmu_piR_009122	piRNA	mmu_piR_009122	373	15.91	564	21.55		468.5	18.73
mmu_piR_015116	piRNA	mmu_piR_015116	588	25.08	349	13.34		468.5	19.21
mmu_piR_030159	piRNA	mmu_piR_030159	434	18.51	503	19.22		468.5	18.865
RF00696	precursor	microRNA mir-203	913	38.95	24	0.92		468.5	19.935
mmu_piR_012364	piRNA	mmu_piR_012364	369	15.74	567	21.67		468	18.705
mmu_piR_022061	piRNA	mmu_piR_022061	423	18.04	513	19.6		468	18.82
mmu_piR_023451	piRNA	mmu_piR_023451	491	20.94	445	17.01		468	18.975
mmu_piR_000069	piRNA	mmu_piR_000069	322	13.74	613	23.42		467.5	18.58
mmu_piR_024073	piRNA	mmu_piR_024073	420	17.92	515	19.68		467.5	18.8
mmu_piR_035191	piRNA	mmu_piR_035191	326	13.91	609	23.27		467.5	18.59
RF00700	precursor	microRNA mir-375	471	20.09	464	17.73		467.5	18.91
mmu_piR_021112	piRNA	mmu_piR_021112	566	24.14	368	14.06		467	19.1
mmu_piR_037569	piRNA	mmu_piR_037569	224	9.56	710	27.13		467	18.345
mmu_piR_036017	piRNA	mmu_piR_036017	466	19.88	467	17.85		466.5	18.865
mmu_piR_029535	piRNA	mmu_piR_029535	234	9.98	698	26.67		466	18.325
mmu_piR_034359	piRNA	mmu_piR_034359	206	8.79	726	27.74		466	18.265
novel_mir10	miRNA	chr1:+:4629122_4629177	507	21.63	424	16.2		465.5	18.915
mmu_piR_038487	piRNA	mmu_piR_038487	406	17.32	523	19.99		464.5	18.655
mmu-miR-3068-5p	hairpin	mir-3068	407	17.36	521	19.91		464	18.635
mmu_piR_022605	piRNA	mmu_piR_022605	354	15.1	574	21.93		464	18.515
mmu_piR_037410	piRNA	mmu_piR_037410	412	17.57	516	19.72		464	18.645
novel_pir53499	piRNA	chr7_LINE/L1:-:52909732_52912045	701	29.9	227	8.67		464	19.285
mmu_piR_009606	piRNA	mmu_piR_009606	460	19.62	467	17.85		463.5	18.735
mmu_piR_024783	piRNA	mmu_piR_024783	360	15.36	567	21.67		463.5	18.515
mmu_piR_037068	piRNA	mmu_piR_037068	395	16.85	531	20.29		463	18.57
mmu_piR_031184	piRNA	mmu_piR_031184	401	17.11	523	19.99		462	18.55
mmu_piR_002667	piRNA	mmu_piR_002667	312	13.31	611	23.35		461.5	18.33
mmu_piR_007293	piRNA	mmu_piR_007293	429	18.3	493	18.84		461	18.57
mmu_piR_038804	piRNA	mmu_piR_038804	451	19.24	471	18		461	18.62
mmu_piR_021340	piRNA	mmu_piR_021340	357	15.23	563	21.51		460	18.37
mmu_piR_026955	piRNA	mmu_piR_026955	311	13.27	609	23.27		460	18.27
mmu_piR_001024	piRNA	mmu_piR_001024	399	17.02	520	19.87		459.5	18.445
mmu-miR-467c-5p	mature	mir-467	500	21.33	418	15.97		459	18.65
mmu_piR_006260	piRNA	mmu_piR_006260	437	18.64	477	18.23		457	18.435
mmu_piR_006302	piRNA	mmu_piR_006302	340	14.5	574	21.93		457	18.215
novel_pir53810	piRNA	chr7_LTR/ERVL:+:52908208_52908573	426	18.17	488	18.65		457	18.41
mmu_piR_013809	piRNA	mmu_piR_013809	212	9.04	701	26.79		456.5	17.915
novel_mir482	miRNA	chr13:-:96924578_96924649	433	18.47	479	18.3		456	18.385
mmu_piR_000072	piRNA	mmu_piR_000072	424	18.09	488	18.65		456	18.37
mmu_piR_005341	piRNA	mmu_piR_005341	278	11.86	634	24.23		456	18.045
mmu_piR_030691	piRNA	mmu_piR_030691	432	18.43	480	18.34		456	18.385
mmu_piR_009088	piRNA	mmu_piR_009088	330	14.08	580	22.16		455	18.12
mmu_piR_029314	piRNA	mmu_piR_029314	377	16.08	533	20.37		455	18.225
mmu_piR_003461	piRNA	mmu_piR_003461	475	20.26	434	16.58		454.5	18.42
mmu_piR_007023	piRNA	mmu_piR_007023	300	12.8	609	23.27		454.5	18.035
mmu_piR_029445	piRNA	mmu_piR_029445	398	16.98	511	19.53		454.5	18.255
mmu_piR_032283	piRNA	mmu_piR_032283	489	20.86	419	16.01		454	18.435
mmu_piR_035896	piRNA	mmu_piR_035896	362	15.44	546	20.86		454	18.15
mmu_piR_011700	piRNA	mmu_piR_011700	256	10.92	651	24.88		453.5	17.9
mmu_piR_023660	piRNA	mmu_piR_023660	382	16.29	524	20.02		453	18.155
mmu_piR_027400	piRNA	mmu_piR_027400	444	18.94	461	17.62		452.5	18.28
mmu_piR_030801	piRNA	mmu_piR_030801	324	13.82	581	22.2		452.5	18.01
mmu_piR_009377	piRNA	mmu_piR_009377	410	17.49	494	18.88		452	18.185
mmu_piR_030935	piRNA	mmu_piR_030935	370	15.78	534	20.41		452	18.095
mmu_piR_023214	piRNA	mmu_piR_023214	191	8.15	712	27.21		451.5	17.68
mmu_piR_006636	piRNA	mmu_piR_006636	402	17.15	500	19.11		451	18.13
mmu_piR_015154	piRNA	mmu_piR_015154	306	13.05	595	22.74		450.5	17.895
mmu_piR_038749	piRNA	mmu_piR_038749	297	12.67	604	23.08		450.5	17.875
RF00603	snoRNA	Small nucleolar RNA SNORD23	341	14.55	560	21.4		450.5	17.975
mmu_piR_000739	piRNA	mmu_piR_000739	354	15.1	546	20.86		450	17.98
mmu_piR_019683	piRNA	mmu_piR_019683	382	16.29	517	19.76		449.5	18.025
mmu_piR_024813	piRNA	mmu_piR_024813	428	18.26	470	17.96		449	18.11
mmu_piR_025759	piRNA	mmu_piR_025759	448	19.11	450	17.2		449	18.155
mmu_piR_007864	piRNA	mmu_piR_007864	293	12.5	604	23.08		448.5	17.79
mmu_piR_024761	piRNA	mmu_piR_024761	304	12.97	593	22.66		448.5	17.815
novel_pir56264	piRNA	chr9_LTR/ERVL-MaLR:-:67695320_67695596	467	19.92	429	16.39		448	18.155
mmu_piR_017499	piRNA	mmu_piR_017499	349	14.89	546	20.86		447.5	17.875
novel_pir31185	piRNA	chr17_LTR/ERVL-MaLR:-:27341444_27341859	159	6.78	735	28.09		447	17.435
mmu_piR_003050	piRNA	mmu_piR_003050	453	19.32	440	16.81		446.5	18.065
mmu_piR_010185	piRNA	mmu_piR_010185	441	18.81	452	17.27		446.5	18.04
mmu_piR_033323	piRNA	mmu_piR_033323	365	15.57	528	20.18		446.5	17.875
mmu_piR_038367	piRNA	mmu_piR_038367	381	16.25	512	19.57		446.5	17.91
novel_pir50044	piRNA	chr6_LTR/ERVL-MaLR:-:127804821_127805231	530	22.61	363	13.87		446.5	18.24
mmu_piR_023327	piRNA	mmu_piR_023327	231	9.85	661	25.26		446	17.555
mmu_piR_019381	piRNA	mmu_piR_019381	415	17.7	476	18.19		445.5	17.945
mmu_piR_004977	piRNA	mmu_piR_004977	300	12.8	590	22.55		445	17.675
mmu_piR_013508	piRNA	mmu_piR_013508	463	19.75	425	16.24		444	17.995
mmu_piR_005513	piRNA	mmu_piR_005513	388	16.55	498	19.03		443	17.79
mmu_piR_009801	piRNA	mmu_piR_009801	410	17.49	476	18.19		443	17.84
mmu_piR_002748	piRNA	mmu_piR_002748	359	15.31	525	20.06		442	17.685
mmu_piR_030899	piRNA	mmu_piR_030899	351	14.97	533	20.37		442	17.67
mmu-miR-741-5p	mature	undef	458	19.54	425	16.24		441.5	17.89
mmu_piR_020540	piRNA	mmu_piR_020540	464	19.79	419	16.01		441.5	17.9
mmu_piR_014915	piRNA	mmu_piR_014915	323	13.78	559	21.36		441	17.57
mmu_piR_014457	piRNA	mmu_piR_014457	478	20.39	403	15.4		440.5	17.895
mmu_piR_022602	piRNA	mmu_piR_022602	354	15.1	527	20.14		440.5	17.62
mmu_piR_037690	piRNA	mmu_piR_037690	364	15.53	517	19.76		440.5	17.645
mmu_piR_009773	piRNA	mmu_piR_009773	295	12.58	585	22.35		440	17.465
mmu_piR_004110	piRNA	mmu_piR_004110	436	18.6	443	16.93		439.5	17.765
mmu_piR_005788	piRNA	mmu_piR_005788	356	15.19	523	19.99		439.5	17.59
mmu_piR_021780	piRNA	mmu_piR_021780	365	15.57	514	19.64		439.5	17.605
mmu_piR_037362	piRNA	mmu_piR_037362	416	17.75	463	17.69		439.5	17.72
novel_pir29129	piRNA	chr16_LTR/ERVK:-:67068737_67069785	563	24.02	316	12.08		439.5	18.05
mmu_piR_024747	piRNA	mmu_piR_024747	320	13.65	558	21.32		439	17.485
mmu_piR_036985	piRNA	mmu_piR_036985	424	18.09	454	17.35		439	17.72
mmu_piR_029940	piRNA	mmu_piR_029940	401	17.11	474	18.11		437.5	17.61
mmu_piR_036567	piRNA	mmu_piR_036567	327	13.95	548	20.94		437.5	17.445
mmu_piR_001933	piRNA	mmu_piR_001933	383	16.34	491	18.76		437	17.55
mmu_piR_002523	piRNA	mmu_piR_002523	274	11.69	599	22.89		436.5	17.29
novel_pir3580	piRNA	chr10_LTR/ERVL-MaLR:-:77027533_77027885	504	21.5	369	14.1		436.5	17.8
mmu_piR_011792	piRNA	mmu_piR_011792	321	13.69	551	21.06		436	17.375
mmu_piR_020280	piRNA	mmu_piR_020280	277	11.82	595	22.74		436	17.28
novel_pir12943	piRNA	chr10_LTR/ERVL:+:82955393_82955521	566	24.14	306	11.69		436	17.915
mmu_piR_014590	piRNA	mmu_piR_014590	293	12.5	578	22.09		435.5	17.295
mmu_piR_030493	piRNA	mmu_piR_030493	285	12.16	586	22.39		435.5	17.275
mmu_piR_033828	piRNA	mmu_piR_033828	380	16.21	490	18.72		435	17.465
novel_pir35799	piRNA	chr19_LINE/L1:+:22852132_22852295	434	18.51	435	16.62		434.5	17.565
mmu_piR_015035	piRNA	mmu_piR_015035	273	11.65	595	22.74		434	17.195
mmu_piR_038571	piRNA	mmu_piR_038571	453	19.32	415	15.86		434	17.59
mmu_piR_013002	piRNA	mmu_piR_013002	404	17.23	462	17.65		433	17.44
mmu_piR_000046	piRNA	mmu_piR_000046	262	11.18	603	23.04		432.5	17.11
mmu_piR_027237	piRNA	mmu_piR_027237	321	13.69	544	20.79		432.5	17.24
novel_pir38650	piRNA	chr2_LINE/L1:+:90394491_90395211	364	15.53	501	19.14		432.5	17.335
novel_pir5953	piRNA	chr10_LTR/ERVL:-:118006039_118006163	745	31.78	120	4.59		432.5	18.185
mmu_piR_014653	piRNA	mmu_piR_014653	287	12.24	577	22.05		432	17.145
mmu_piR_039453	piRNA	mmu_piR_039453	448	19.11	416	15.9		432	17.505
mmu_piR_000068	piRNA	mmu_piR_000068	348	14.84	515	19.68		431.5	17.26
mmu_piR_008509	piRNA	mmu_piR_008509	304	12.97	559	21.36		431.5	17.165
mmu_piR_008934	piRNA	mmu_piR_008934	309	13.18	553	21.13		431	17.155
mmu_piR_019165	piRNA	mmu_piR_019165	276	11.77	586	22.39		431	17.08
mmu_piR_030538	piRNA	mmu_piR_030538	317	13.52	545	20.83		431	17.175
novel_pir30529	piRNA	chr17_LTR/ERVL-MaLR:-:27357624_27357964	479	20.43	383	14.64		431	17.535
mmu_piR_003529	piRNA	mmu_piR_003529	312	13.31	549	20.98		430.5	17.145
mmu_piR_023926	piRNA	mmu_piR_023926	391	16.68	470	17.96		430.5	17.32
mmu_piR_030113	piRNA	mmu_piR_030113	428	18.26	432	16.51		430	17.385
mmu_piR_005282	piRNA	mmu_piR_005282	404	17.23	454	17.35		429	17.29
mmu_piR_030901	piRNA	mmu_piR_030901	309	13.18	549	20.98		429	17.08
mmu_piR_006431	piRNA	mmu_piR_006431	293	12.5	564	21.55		428.5	17.025
mmu_piR_015900	piRNA	mmu_piR_015900	463	19.75	394	15.06		428.5	17.405
mmu_piR_039109	piRNA	mmu_piR_039109	519	22.14	338	12.92		428.5	17.53
mmu_piR_039903	piRNA	mmu_piR_039903	292	12.46	565	21.59		428.5	17.025
mmu_piR_031668	piRNA	mmu_piR_031668	346	14.76	510	19.49		428	17.125
mmu_piR_024051	piRNA	mmu_piR_024051	278	11.86	577	22.05		427.5	16.955
mmu_piR_002892	piRNA	mmu_piR_002892	307	13.1	547	20.9		427	17
mmu_piR_022843	piRNA	mmu_piR_022843	361	15.4	493	18.84		427	17.12
mmu_piR_028552	piRNA	mmu_piR_028552	367	15.66	485	18.53		426	17.095
mmu_piR_027734	piRNA	mmu_piR_027734	336	14.33	515	19.68		425.5	17.005
mmu_piR_011836	piRNA	mmu_piR_011836	408	17.4	442	16.89		425	17.145
mmu_piR_017759	piRNA	mmu_piR_017759	207	8.83	643	24.57		425	16.7
mmu_piR_038629	piRNA	mmu_piR_038629	386	16.47	464	17.73		425	17.1
mmu_piR_030952	piRNA	mmu_piR_030952	294	12.54	555	21.21		424.5	16.875
mmu_piR_036533	piRNA	mmu_piR_036533	368	15.7	481	18.38		424.5	17.04
novel_pir38695	piRNA	chr2_LINE/L1:+:90394491_90395211	383	16.34	466	17.81		424.5	17.075
mmu_piR_026367	piRNA	mmu_piR_026367	421	17.96	427	16.32		424	17.14
mmu_piR_007916	piRNA	mmu_piR_007916	316	13.48	531	20.29		423.5	16.885
mmu_piR_022290	piRNA	mmu_piR_022290	303	12.93	543	20.75		423	16.84
mmu_piR_033823	piRNA	mmu_piR_033823	466	19.88	380	14.52		423	17.2
novel_pir38667	piRNA	chr2_LINE/L1:+:90394491_90395211	400	17.06	446	17.04		423	17.05
mmu_piR_015317	piRNA	mmu_piR_015317	395	16.85	450	17.2		422.5	17.025
mmu_piR_019859	piRNA	mmu_piR_019859	380	16.21	465	17.77		422.5	16.99
mmu_piR_021510	piRNA	mmu_piR_021510	494	21.07	351	13.41		422.5	17.24
mmu_piR_034237	piRNA	mmu_piR_034237	308	13.14	537	20.52		422.5	16.83
mmu_piR_020339	piRNA	mmu_piR_020339	317	13.52	527	20.14		422	16.83
mmu_piR_027407	piRNA	mmu_piR_027407	363	15.48	481	18.38		422	16.93
mmu_piR_001195	piRNA	mmu_piR_001195	287	12.24	556	21.25		421.5	16.745
mmu_piR_027594	piRNA	mmu_piR_027594	471	20.09	372	14.22		421.5	17.155
mmu_piR_000858	piRNA	mmu_piR_000858	384	16.38	458	17.5		421	16.94
mmu_piR_014566	piRNA	mmu_piR_014566	294	12.54	548	20.94		421	16.74
mmu_piR_019764	piRNA	mmu_piR_019764	348	14.84	494	18.88		421	16.86
mmu_piR_008729	piRNA	mmu_piR_008729	515	21.97	326	12.46		420.5	17.215
mmu_piR_024894	piRNA	mmu_piR_024894	264	11.26	577	22.05		420.5	16.655
mmu_piR_000347	piRNA	mmu_piR_000347	310	13.22	530	20.25		420	16.735
mmu_piR_005017	piRNA	mmu_piR_005017	290	12.37	550	21.02		420	16.695
mmu_piR_033025	piRNA	mmu_piR_033025	310	13.22	530	20.25		420	16.735
mmu_piR_035468	piRNA	mmu_piR_035468	327	13.95	513	19.6		420	16.775
mmu_piR_036123	piRNA	mmu_piR_036123	417	17.79	423	16.16		420	16.975
mmu_piR_037468	piRNA	mmu_piR_037468	405	17.28	435	16.62		420	16.95
mmu_piR_009588	piRNA	mmu_piR_009588	360	15.36	479	18.3		419.5	16.83
mmu_piR_037363	piRNA	mmu_piR_037363	369	15.74	470	17.96		419.5	16.85
mmu_piR_014621	piRNA	mmu_piR_014621	362	15.44	476	18.19		419	16.815
mmu_piR_028169	piRNA	mmu_piR_028169	370	15.78	468	17.88		419	16.83
mmu_piR_038597	piRNA	mmu_piR_038597	443	18.9	394	15.06		418.5	16.98
mmu_piR_000002	piRNA	mmu_piR_000002	371	15.83	465	17.77		418	16.8
mmu_piR_007684	piRNA	mmu_piR_007684	469	20.01	367	14.02		418	17.015
mmu_piR_012174	piRNA	mmu_piR_012174	219	9.34	617	23.58		418	16.46
mmu_piR_024398	piRNA	mmu_piR_024398	389	16.59	447	17.08		418	16.835
mmu_piR_007794	piRNA	mmu_piR_007794	368	15.7	467	17.85		417.5	16.775
mmu_piR_015605	piRNA	mmu_piR_015605	255	10.88	580	22.16		417.5	16.52
mmu_piR_036777	piRNA	mmu_piR_036777	375	16	460	17.58		417.5	16.79
mmu_piR_016246	piRNA	mmu_piR_016246	339	14.46	495	18.92		417	16.69
mmu_piR_029162	piRNA	mmu_piR_029162	445	18.98	389	14.87		417	16.925
novel_pir5114	piRNA	chr10_LTR/ERVL:+:122665255_122665377	617	26.32	217	8.29		417	17.305
mmu_piR_012280	piRNA	mmu_piR_012280	231	9.85	602	23		416.5	16.425
mmu_piR_035089	piRNA	mmu_piR_035089	358	15.27	475	18.15		416.5	16.71
mmu_piR_001883	piRNA	mmu_piR_001883	432	18.43	400	15.29		416	16.86
mmu_piR_021186	piRNA	mmu_piR_021186	495	21.12	337	12.88		416	17
mmu_piR_037756	piRNA	mmu_piR_037756	353	15.06	479	18.3		416	16.68
mmu_piR_031756	piRNA	mmu_piR_031756	409	17.45	422	16.13		415.5	16.79
RF00239	precursor	mir-124 microRNA precursor family	526	22.44	305	11.66		415.5	17.05
mmu-miR-34c-5p	hairpin	mir-34	638	27.22	192	7.34		415	17.28
mmu_piR_003044	piRNA	mmu_piR_003044	556	23.72	274	10.47		415	17.095
mmu_piR_012234	piRNA	mmu_piR_012234	419	17.87	411	15.71		415	16.79
mmu_piR_014738	piRNA	mmu_piR_014738	290	12.37	539	20.6		414.5	16.485
novel_pir50804	piRNA	chr7_LINE/L2:+:69924016_69924124	367	15.66	462	17.65		414.5	16.655
mmu_piR_024715	piRNA	mmu_piR_024715	333	14.2	495	18.92		414	16.56
mmu_piR_028403	piRNA	mmu_piR_028403	250	10.66	578	22.09		414	16.375
mmu-miR-342-5p	mature	mir-342	527	22.48	300	11.46		413.5	16.97
novel_pir31252	piRNA	chr17_LTR/ERVL:-:27350304_27350504	350	14.93	477	18.23		413.5	16.58
mmu_piR_030038	piRNA	mmu_piR_030038	316	13.48	510	19.49		413	16.485
mmu_piR_007870	piRNA	mmu_piR_007870	414	17.66	411	15.71		412.5	16.685
mmu_piR_037705	piRNA	mmu_piR_037705	405	17.28	420	16.05		412.5	16.665
mmu_piR_000080	piRNA	mmu_piR_000080	391	16.68	433	16.55		412	16.615
mmu_piR_017144	piRNA	mmu_piR_017144	347	14.8	477	18.23		412	16.515
mmu-miR-10b-5p	mature	mir-10	399	17.02	424	16.2		411.5	16.61
mmu_piR_016334	piRNA	mmu_piR_016334	251	10.71	572	21.86		411.5	16.285
mmu_piR_039164	piRNA	mmu_piR_039164	506	21.58	317	12.11		411.5	16.845
mmu_piR_012653	piRNA	mmu_piR_012653	326	13.91	496	18.95		411	16.43
mmu_piR_022629	piRNA	mmu_piR_022629	412	17.57	410	15.67		411	16.62
mmu_piR_010406	piRNA	mmu_piR_010406	165	7.04	656	25.07		410.5	16.055
mmu_piR_038405	piRNA	mmu_piR_038405	310	13.22	511	19.53		410.5	16.375
mmu_piR_029991	piRNA	mmu_piR_029991	297	12.67	523	19.99		410	16.33
mmu_piR_030567	piRNA	mmu_piR_030567	466	19.88	354	13.53		410	16.705
mmu_piR_032088	piRNA	mmu_piR_032088	354	15.1	466	17.81		410	16.455
mmu_piR_005846	piRNA	mmu_piR_005846	393	16.76	426	16.28		409.5	16.52
mmu_piR_035937	piRNA	mmu_piR_035937	393	16.76	426	16.28		409.5	16.52
mmu_piR_036615	piRNA	mmu_piR_036615	381	16.25	438	16.74		409.5	16.495
mmu_piR_001518	piRNA	mmu_piR_001518	441	18.81	377	14.41		409	16.61
mmu_piR_001671	piRNA	mmu_piR_001671	294	12.54	524	20.02		409	16.28
mmu_piR_009567	piRNA	mmu_piR_009567	271	11.56	547	20.9		409	16.23
mmu_piR_006913	piRNA	mmu_piR_006913	221	9.43	596	22.78		408.5	16.105
mmu_piR_031419	piRNA	mmu_piR_031419	405	17.28	412	15.74		408.5	16.51
mmu_piR_038948	piRNA	mmu_piR_038948	464	19.79	353	13.49		408.5	16.64
novel_pir3804	piRNA	chr10_LTR/ERVK:+:118075320_118076130	420	17.92	397	15.17		408.5	16.545
novel_pir47578	piRNA	chr6_DNA/MULE-MuDR:-:81899939_81900333	414	17.66	403	15.4		408.5	16.53
mmu_piR_001577	piRNA	mmu_piR_001577	395	16.85	421	16.09		408	16.47
mmu_piR_002912	piRNA	mmu_piR_002912	248	10.58	567	21.67		407.5	16.125
mmu_piR_029423	piRNA	mmu_piR_029423	403	17.19	412	15.74		407.5	16.465
novel_pir10101	piRNA	chr10_LTR/ERVL-MaLR:-:42856810_42856927	563	24.02	252	9.63		407.5	16.825
mmu_piR_003297	piRNA	mmu_piR_003297	273	11.65	541	20.67		407	16.16
mmu_piR_010531	piRNA	mmu_piR_010531	410	17.49	404	15.44		407	16.465
mmu_piR_006612	piRNA	mmu_piR_006612	375	16	438	16.74		406.5	16.37
mmu-miR-23b-3p	hairpin	mir-23	426	18.17	386	14.75		406	16.46
mmu_piR_003284	piRNA	mmu_piR_003284	345	14.72	467	17.85		406	16.285
mmu_piR_011897	piRNA	mmu_piR_011897	445	18.98	367	14.02		406	16.5
mmu-miR-883a-5p	hairpin	mir-883	466	19.88	345	13.18		405.5	16.53
mmu_piR_035033	piRNA	mmu_piR_035033	436	18.6	375	14.33		405.5	16.465
novel_pir56525	piRNA	chr9_LINE/L1:+:67695715_67696640	358	15.27	453	17.31		405.5	16.29
mmu_piR_001840	piRNA	mmu_piR_001840	324	13.82	486	18.57		405	16.195
mmu_piR_026730	piRNA	mmu_piR_026730	441	18.81	369	14.1		405	16.455
mmu_piR_030277	piRNA	mmu_piR_030277	367	15.66	443	16.93		405	16.295
novel_pir5723	piRNA	chr10_LINE/L1:+:105896192_105896704	378	16.12	432	16.51		405	16.315
mmu_piR_027722	piRNA	mmu_piR_027722	414	17.66	395	15.09		404.5	16.375
mmu_piR_029543	piRNA	mmu_piR_029543	340	14.5	469	17.92		404.5	16.21
mmu_piR_006121	piRNA	mmu_piR_006121	253	10.79	554	21.17		403.5	15.98
mmu_piR_012570	piRNA	mmu_piR_012570	236	10.07	571	21.82		403.5	15.945
mmu_piR_039944	piRNA	mmu_piR_039944	405	17.28	402	15.36		403.5	16.32
RF00638	precursor	microRNA MIR159	535	22.82	272	10.39		403.5	16.605
mmu_piR_009033	piRNA	mmu_piR_009033	355	15.14	451	17.23		403	16.185
mmu_piR_009641	piRNA	mmu_piR_009641	245	10.45	561	21.44		403	15.945
mmu_piR_020152	piRNA	mmu_piR_020152	398	16.98	408	15.59		403	16.285
mmu_piR_026036	piRNA	mmu_piR_026036	286	12.2	520	19.87		403	16.035
mmu_piR_037607	piRNA	mmu_piR_037607	207	8.83	599	22.89		403	15.86
mmu_piR_039317	piRNA	mmu_piR_039317	356	15.19	450	17.2		403	16.195
mmu_piR_002562	piRNA	mmu_piR_002562	134	5.72	670	25.6		402	15.66
RF00661	precursor	microRNA mir-31	483	20.6	321	12.27		402	16.435
mmu_piR_025632	piRNA	mmu_piR_025632	263	11.22	540	20.64		401.5	15.93
mmu_piR_003817	piRNA	mmu_piR_003817	385	16.42	417	15.94		401	16.18
mmu_piR_023253	piRNA	mmu_piR_023253	23	0.98	779	29.77		401	15.375
[truncated: 25,066 more rows]
