# Supplementary material for: The repertoire of testicular extracellular vesicle cargoes and their involvement in inter-compartmental communication associated with spermatogenesis
Source: BMC Biol. 2022 Mar 29;20:78. doi: 10.1186/s12915-022-01268-5 (PMC8966158; doi:10.1186/s12915-022-01268-5)
Supplement: Supplementary file 5 — Additional file 5: Table S4. Oligo information. [file 12915_2022_1268_MOESM5_ESM.xlsx]

## Sheet: Sheet1
Gene	Sequence
Novel_mir1	CCUGCUUCUGGGUCAGGGUUUCCUACGUAGCAGAGCAGCUCCCUCGCUGCGAUCUAUUGAAAGUCAGCCCUCGACACAAGGGUUUGU
Novel_mir1 RT-FP	GGACGGTAGCAAGCAAAGAGTGTGACAAACCCTTG
Novel_mir1 RT-RP	GGGATTCTGGAAGATGATGATGACCCTGCTTCTGG
Novel_mir1 PCR-FP	GGACGGTAGCAAGCAAAGAGTGTG
Novel_mir1 PCR-RP	GGGATTCTGGAAGATGATGATGAC
Novel_Mir1 qPCR-Probe	TGCGATCTATTGAAAGTCAGCCCT
