# Supplementary material for: The repertoire of testicular extracellular vesicle cargoes and their involvement in inter-compartmental communication associated with spermatogenesis
Source: BMC Biol. 2022 Mar 29;20:78. doi: 10.1186/s12915-022-01268-5 (PMC8966158; doi:10.1186/s12915-022-01268-5)
Supplement: Supplementary file 6 — Additional file 6: Table S5. Individual data values. Individual data values available of experiments performed where n<6. [file 12915_2022_1268_MOESM6_ESM.xlsx]

## Sheet: Fig 3 Sperm qPCR
Fig. 3| Testicular extracellular vesicles carry miRNA cargoes with differential resistance to RNase in native structure.
Target	Sample	Fold change
Mir1	Untreated	2.477
		2.61
		2.184
	Proteinase K + Rnase A	1.767
		0.862
		0.657
let-7b	Untreated	1.035
		4.763
		1.701
	Proteinase K + Rnase A	1.363
		0.916
		0.801
miR-34a	Untreated	1.533
		3.187
		1.443
	Proteinase K + Rnase A	2.295
		0.891
		0.489
Realtime PCR results showing the level of novel Mir1, Let-7b (mature miRNA) and miR-34a (hairpin) in sperm without treatment or with proteinase K and RNase A treatment (n=3). Spike-in control was used to calculate fold-change.

## Sheet: Fig 4 GW4689 treatment
Fig 4| Inhibition of testicular extracellular vesicles elevated testicular germ cell apoptosis in mice.
Seminiferous tubular injection T1D2
Group	Percentage of tubules with Tunel positive cells (%)
NC	23.3	19	13.5
Vehicle	19.5946	38.7097	30.687
GW4689	32.7273	47.7064	25.4777
Interstitial injection T1D2
Group	Percentage of tubules with Tunel positive cells (%)
NC	23.6	19	13.5
Vehicle	23.6	41.3	17.7
GW4689	31.5	25.2	22.7
Interstitial injection T3D7
Group	Percentage of tubules with Tunel positive cells (%)
NC	23.3	19	13.5	24.4019	19.5122
Vehicle	18.9	20.7	40.099	23.913	33.4586
GW4689	45.1	40	44.1315	32.287	41.1255
(B) Quantification from images of Fig 4A is shown
Group	stage	Percentage of tubules with Tunel positive cells (%)
NC	I-V	71.4286	52.9412	52.1739	41.1765	53.8462
	VI-VIII	8.57143	11.7647	26.087	23.5294	15.3846
	IX-X	17.1429	0	4.34783	2.94118	3.84615
	XI-XII	2.85714	35.2941	17.3913	32.3529	26.9231
Vehicle	I-V	77.5862	60.6061	84	60	53.3333
	VI-VIII	8.62069	15.1515	2	15	13.3333
	IX-X	6.89655	12.1212	4	10	6.66667
	XI-XII	6.89655	12.1212	10	15	26.6667
GW4689	I-V	70.6897	76.7857	74	56.0976	57.4468
	VI-VIII	8.62069	7.14286	4	4.8778	6.38298
	IX-X	10.3448	12.5	22	21.9512	17.0213
	XI-XII	10.3448	3.57143	0	17.0732	19.1489
(C) Analysis of proportion of seminiferous tubules with TUNEL positive cells in different stages of seminiferous tubules
Group	Particles/ml (x108)
Vehicle	6.62	14.3	17	11	12.7
GW4689	6.17	9.7	14.4	11.5	8.74
(D) Concentration of testicular EVs isolated from mice treated with GW4869 or vehicle (DMSO) measured by nanoparticle tracking analysis (T3D7).
Group	CD81 Quantification
Vehicle	0.921045	0.870487	0.95778	1.15597	1.09472
GW4689	0.749088	0.868914	0.430442	0.655752	0.747461
Group	CD63 Quantification
Vehicle	0.818777	0.959532	0.901113	1.08874	1.23183
GW4689	0.637179	0.614697	0.536443	0.388959	0.408856
(E) Quantification of representative Western blot analysis of EV markers CD63 and CD 81 in equal number of testicular EVs from GW4869 or vehicle (DMSO) treated mice (T3D7).

## Sheet: Fig. S1 Cell count
Fig. S1| Comparison of one-step and double-enzyme digestion methods for mouse testis dissociation.
Method	Cell yield per mg	Mean	S.D.
One-step testis dissociation	212178	243612	38703
	231818
	286839
Two-step double-enzyme digestion	115301	154684	40532
	196275
	152476
	Cell death per mg	Mean	S.D.
One-step testis dissociation	10986	14487.7	3996
	13636
	18841
Two-step double-enzyme digestion	3825	7828.33	3552
	10602
	9058
	Thy1+ cells per 10e5 cells	Mean	S.D.
One-step testis dissociation	41405	53921.7	11582
	64260
	56100
Two-step double-enzyme digestion	17408	13736	3654
	13700
	10100
Total cell yield and cell death per mg tissue extracted from indicated methods (n=3). Cell count of Thy1+ cells isolated by magnetic activated cell sorting (MACS) from testicular cell suspension obtained from both methods (n=3).

## Sheet: Fig. S7 small RNA
Fig. S7| Characterization of the small RNA cargoes of testicular EVs.
Target	Sample	Fold change
Mir1	One-step testis dissociation	0.815
		1.125
		1.092
	Two-step double-enzyme digestion	1.499
		1.574
		0.424
let-7b	One-step testis dissociation	0.54
		0.834
		0.84
	Two-step double-enzyme digestion	1.354
		1.308
		0.565
miR-34a	One-step testis dissociation	0.865
		0.988
		1.17
	Two-step double-enzyme digestion	1.303
		1.229
		0.625
(D) Realtime PCR results showing the expression of novel Mir1, Let-7b and miR-34a in EVs isolated by one-step testis dissociation followed by affinity column or two-steps double enzyme digestion followed by differential centrifugation (n=3). Spike-in control was used to calculate fold-change.
Target	Sample	Fold change
Mir1	Proteinase K + Rnase A	0.513
		1.681
		1.16
	Trition X-100 + Proteinase K + Rnase A	0.443
		0.747
		0.548
	Alkaline	Undetermined
		Undetermined
		Undetermined
let-7b	Proteinase K + Rnase A	2.208
		1.958
		0.231
	Trition X-100 + Proteinase K + Rnase A	0.124
		0.617
		0.908
	Alkaline	0.003
		0.001
		0.004
miR-34a	Proteinase K + Rnase A	2.357
		2.529
		0.168
	Trition X-100 + Proteinase K + Rnase A	0.676
		2.915
		0.696
	Alkaline	0.002
		0.001
		0.003
(F) Realtime PCR results showing the level of novel Mir1, Let-7b and miR-34a in testicular EV samples with proteinase K and RNase A treatment in the presence or absence of 1% TritonX-100 or with alkaline hydrolysis. Spike-in control was used to calculate fold-change.
